# Supplementary material for: Risk and prognostic nomograms for hepatocellular carcinoma with newly-diagnosed pulmonary metastasis using SEER data
Source: PeerJ. 2019 Aug 16;7:e7496. doi: 10.7717/peerj.7496 (PMC6699481; doi:10.7717/peerj.7496)
Supplement: Supplemental Information 3 [file peerj-07-7496-s003.xlsx]

## Sheet: Sheet1
Race recode (White, Black, Other)	Sex	Histologic Type ICD-O-3	Derived AJCC T, 7th ed (2010+)	Derived AJCC N, 7th ed (2010+)	RX Summ--Surg Prim Site (1998+)	Radiation sequence with surgery	Reason no cancer-directed surgery	Chemotherapy recode (yes, no/unk)	CS tumor size (2004+)	CS site-specific factor 1 (2004+ varying by schema)	CS mets at DX-bone (2010+)	CS mets at DX-brain (2010+)	CS mets at DX-liver (2010+)	CS mets at DX-lung (2010+)	SEER cause-specific death classification	Survival months	Vital status recode (study cutoff used)	Sequence number	Age at diagnosis	Patient ID
Black	Male	8170	T3a	N0	0	No radiation and/or cancer-directed surgery	Not recommended	Yes	140	10	No	No	No	Yes	Dead (attributable to this cancer dx)	45	Dead	One primary only	53	5349694
Black	Male	8170	T1	N0	0	No radiation and/or cancer-directed surgery	Not recommended	No/Unknown	999	999	No	No	No	Yes	Dead (attributable to this cancer dx)	3	Dead	One primary only	42	5350058
Other (American Indian/AK Native, Asian/Pacific Islander)	Male	8170	T3b	N0	0	No radiation and/or cancer-directed surgery	Not recommended	No/Unknown	170	10	No	No	No	Yes	Dead (attributable to this cancer dx)	1	Dead	One primary only	39	5354737
Other (American Indian/AK Native, Asian/Pacific Islander)	Female	8170	T2	N0	0	No radiation and/or cancer-directed surgery	Not recommended	No/Unknown	90	998	No	No	No	Yes	Dead (attributable to this cancer dx)	1	Dead	One primary only	82	5356695
Other (American Indian/AK Native, Asian/Pacific Islander)	Female	8170	T1	N0	0	No radiation and/or cancer-directed surgery	Not recommended	No/Unknown	70	999	No	No	No	Yes	Dead (attributable to this cancer dx)	0	Dead	One primary only	78	5356830
White	Female	8170	T4	N1	0	No radiation and/or cancer-directed surgery	Not recommended	Yes	74	10	No	No	No	Yes	Dead (attributable to this cancer dx)	7	Dead	One primary only	61	5357058
White	Male	8170	T4	N1	0	No radiation and/or cancer-directed surgery	Not recommended	No/Unknown	17	10	No	No	Yes	Yes	Dead (attributable to this cancer dx)	1	Dead	One primary only	80	5360484
Other (American Indian/AK Native, Asian/Pacific Islander)	Female	8170	T4	N0	0	No radiation and/or cancer-directed surgery	Not recommended	Yes	180	10	No	No	No	Yes	Dead (attributable to this cancer dx)	4	Dead	One primary only	68	5364368
Other (American Indian/AK Native, Asian/Pacific Islander)	Male	8170	TX	NX	0	No radiation and/or cancer-directed surgery	Not recommended	No/Unknown	130	10	Yes	No	No	Yes	Dead (attributable to this cancer dx)	3	Dead	One primary only	48	5366948
White	Male	8170	T3a	N1	0	No radiation and/or cancer-directed surgery	Not recommended	No/Unknown	999	999	No	No	No	Yes	Dead (attributable to this cancer dx)	2	Dead	One primary only	87	5370700
White	Female	8170	TX	NX	0	No radiation and/or cancer-directed surgery	Not recommended	Yes	999	10	Yes	No	Yes	Yes	Dead (attributable to this cancer dx)	3	Dead	One primary only	61	5371172
White	Male	8170	T1	N0	0	No radiation and/or cancer-directed surgery	Not recommended	No/Unknown	142	999	No	No	No	Yes	Dead (attributable to this cancer dx)	10	Dead	One primary only	96	5371548
Black	Male	8170	T1	N0	0	No radiation and/or cancer-directed surgery	Not recommended	No/Unknown	999	10	No	No	No	Yes	Dead (attributable to this cancer dx)	0	Dead	One primary only	66	5372885
Other (American Indian/AK Native, Asian/Pacific Islander)	Male	8170	T1	N0	0	No radiation and/or cancer-directed surgery	Not recommended	Yes	999	10	No	No	No	Yes	Dead (attributable to this cancer dx)	35	Dead	One primary only	55	5374730
White	Male	8170	T3a	N0	0	No radiation and/or cancer-directed surgery	Not recommended, contraindicated due to other cond; autopsy only (1973-2002)	No/Unknown	120	10	No	No	No	Yes	Dead (attributable to this cancer dx)	0	Dead	One primary only	87	5374989
White	Male	8170	TX	NX	0	No radiation and/or cancer-directed surgery	Recommended but not performed, patient refused	No/Unknown	999	999	No	No	Yes	Yes	Dead (attributable to this cancer dx)	0	Dead	One primary only	49	5376337
White	Female	8170	T2	NX	0	No radiation and/or cancer-directed surgery	Not recommended	Yes	44	10	No	No	No	Yes	Dead (attributable to this cancer dx)	35	Dead	One primary only	79	5379520
Other (American Indian/AK Native, Asian/Pacific Islander)	Male	8170	T1	N0	0	No radiation and/or cancer-directed surgery	Not recommended	No/Unknown	999	998	No	No	Yes	Yes	Dead (attributable to this cancer dx)	2	Dead	One primary only	64	5379852
White	Male	8170	T4	N0	0	No radiation and/or cancer-directed surgery	Not recommended	No/Unknown	760	998	No	No	No	Yes	Dead (attributable to this cancer dx)	0	Dead	One primary only	63	5381053
Other (American Indian/AK Native, Asian/Pacific Islander)	Male	8170	T3a	N0	0	No radiation and/or cancer-directed surgery	Not recommended	No/Unknown	128	10	No	No	No	Yes	Dead (attributable to this cancer dx)	1	Dead	One primary only	55	5383647
White	Female	8170	T3b	N0	0	No radiation and/or cancer-directed surgery	Not recommended	Yes	183	10	No	No	No	Yes	Dead (attributable to this cancer dx)	3	Dead	One primary only	59	5387605
White	Male	8170	T2	N0	0	No radiation and/or cancer-directed surgery	Not recommended	No/Unknown	999	10	No	No	No	Yes	Dead (attributable to this cancer dx)	0	Dead	One primary only	50	5388509
White	Male	8170	T3a	N1	0	No radiation and/or cancer-directed surgery	Not recommended	Yes	108	20	Yes	No	Yes	Yes	Dead (attributable to this cancer dx)	1	Dead	One primary only	57	5388535
Black	Male	8170	T3b	N0	0	No radiation and/or cancer-directed surgery	Not recommended	No/Unknown	210	999	No	No	No	Yes	Dead (attributable to this cancer dx)	6	Dead	One primary only	57	5388689
Black	Male	8170	T1	N0	61	No radiation and/or cancer-directed surgery	Surgery performed	No/Unknown	31	20	No	No	No	Yes	Alive or dead of other cause	59	Alive	One primary only	56	5389730
Other (American Indian/AK Native, Asian/Pacific Islander)	Male	8170	T1	N0	0	No radiation and/or cancer-directed surgery	Not recommended	No/Unknown	133	10	No	No	No	Yes	Dead (attributable to this cancer dx)	0	Dead	One primary only	76	5393698
White	Male	8170	T3b	N0	0	No radiation and/or cancer-directed surgery	Not recommended	No/Unknown	999	10	No	Yes	No	Yes	Dead (attributable to this cancer dx)	0	Dead	One primary only	59	5396225
Other (American Indian/AK Native, Asian/Pacific Islander)	Male	8170	T3a	N1	0	No radiation and/or cancer-directed surgery	Not recommended	No/Unknown	100	10	No	No	No	Yes	Alive or dead of other cause	26	Alive	One primary only	53	5401423
Other (American Indian/AK Native, Asian/Pacific Islander)	Female	8170	T1	N1	0	No radiation and/or cancer-directed surgery	Not recommended	No/Unknown	35	10	No	No	No	Yes	Dead (attributable to this cancer dx)	2	Dead	One primary only	71	5403174
Black	Female	8170	TX	NX	0	No radiation and/or cancer-directed surgery	Not recommended	No/Unknown	999	998	No	No	No	Yes	Dead (attributable to this cancer dx)	0	Dead	One primary only	88	5408644
Other (American Indian/AK Native, Asian/Pacific Islander)	Male	8170	T3b	N0	0	No radiation and/or cancer-directed surgery	Not recommended	Yes	77	998	No	No	No	Yes	Dead (attributable to this cancer dx)	1	Dead	One primary only	48	5409306
White	Male	8170	T3b	N0	0	No radiation and/or cancer-directed surgery	Not recommended	No/Unknown	80	10	Yes	No	No	Yes	Dead (attributable to this cancer dx)	2	Dead	One primary only	53	5410438
Other (American Indian/AK Native, Asian/Pacific Islander)	Male	8170	T1	N0	0	No radiation and/or cancer-directed surgery	Not recommended	Yes	74	10	No	No	Yes	Yes	Dead (attributable to this cancer dx)	4	Dead	One primary only	72	5410558
White	Male	8170	T3b	N0	0	No radiation and/or cancer-directed surgery	Not recommended	No/Unknown	999	10	No	No	No	Yes	Alive or dead of other cause	31	Alive	One primary only	60	5411679
Other (American Indian/AK Native, Asian/Pacific Islander)	Male	8170	T4	N0	0	No radiation and/or cancer-directed surgery	Not recommended	No/Unknown	996	10	No	No	No	Yes	Dead (attributable to this cancer dx)	2	Dead	One primary only	73	5411977
Other (American Indian/AK Native, Asian/Pacific Islander)	Male	8170	T3b	NX	0	No radiation and/or cancer-directed surgery	Not recommended	No/Unknown	109	10	No	No	Yes	Yes	Dead (attributable to this cancer dx)	2	Dead	One primary only	61	5412461
Other (American Indian/AK Native, Asian/Pacific Islander)	Female	8170	TX	N0	0	No radiation and/or cancer-directed surgery	Not recommended	No/Unknown	999	10	No	No	No	Yes	Dead (attributable to this cancer dx)	1	Dead	One primary only	77	5413795
Other (American Indian/AK Native, Asian/Pacific Islander)	Female	8170	TX	NX	0	No radiation and/or cancer-directed surgery	Not recommended	No/Unknown	999	10	No	No	No	Yes	Dead (attributable to this cancer dx)	0	Dead	One primary only	82	5414379
Other (American Indian/AK Native, Asian/Pacific Islander)	Male	8170	T3a	NX	0	No radiation and/or cancer-directed surgery	Not recommended	No/Unknown	100	10	Yes	No	Yes	Yes	Dead (attributable to this cancer dx)	0	Dead	One primary only	73	5417485
Black	Male	8170	T1	N0	0	No radiation and/or cancer-directed surgery	Not recommended	No/Unknown	132	10	No	No	No	Yes	Dead (attributable to this cancer dx)	0	Dead	One primary only	70	5417890
White	Male	8170	T1	N1	0	No radiation and/or cancer-directed surgery	Not recommended	No/Unknown	999	998	No	No	No	Yes	Dead (attributable to this cancer dx)	0	Dead	One primary only	58	5419158
Other (American Indian/AK Native, Asian/Pacific Islander)	Male	8170	T3b	N1	0	No radiation and/or cancer-directed surgery	Not recommended	Yes	13	10	No	No	No	Yes	Dead (attributable to this cancer dx)	1	Dead	One primary only	45	5420231
White	Male	8170	TX	N0	0	No radiation and/or cancer-directed surgery	Not recommended	No/Unknown	90	10	No	No	No	Yes	Dead (attributable to this cancer dx)	1	Dead	One primary only	51	5420627
White	Male	8170	T3b	N0	0	No radiation and/or cancer-directed surgery	Not recommended	Yes	58	10	No	No	No	Yes	Dead (attributable to this cancer dx)	14	Dead	One primary only	73	5424262
Other (American Indian/AK Native, Asian/Pacific Islander)	Male	8170	T4	N0	0	No radiation and/or cancer-directed surgery	Not recommended	Yes	999	10	No	No	No	Yes	Dead (attributable to this cancer dx)	1	Dead	One primary only	68	5426517
Other (American Indian/AK Native, Asian/Pacific Islander)	Male	8170	T3b	N1	0	No radiation and/or cancer-directed surgery	Not recommended	Yes	999	20	No	No	No	Yes	Dead (attributable to this cancer dx)	2	Dead	One primary only	51	5428179
Other (American Indian/AK Native, Asian/Pacific Islander)	Male	8170	T3a	NX	0	No radiation and/or cancer-directed surgery	Not recommended	No/Unknown	100	10	No	No	No	Yes	Dead (attributable to this cancer dx)	3	Dead	One primary only	49	5432178
White	Female	8170	TX	N0	0	No radiation and/or cancer-directed surgery	Not recommended	No/Unknown	999	999	Yes	No	No	Yes	Dead (attributable to this cancer dx)	0	Dead	One primary only	74	5432911
Other (American Indian/AK Native, Asian/Pacific Islander)	Male	8170	T4	N0	0	No radiation and/or cancer-directed surgery	Not recommended	No/Unknown	999	997	No	No	No	Yes	Dead (attributable to this cancer dx)	0	Dead	One primary only	50	5433160
Other (American Indian/AK Native, Asian/Pacific Islander)	Male	8170	T1	N0	0	No radiation and/or cancer-directed surgery	Not recommended	No/Unknown	110	10	No	No	No	Yes	Alive or dead of other cause	0	Alive	One primary only	78	5435380
Other (American Indian/AK Native, Asian/Pacific Islander)	Male	8170	T3b	N0	0	No radiation and/or cancer-directed surgery	Not recommended	No/Unknown	180	998	No	No	No	Yes	Dead (attributable to this cancer dx)	1	Dead	One primary only	51	5439556
Other (American Indian/AK Native, Asian/Pacific Islander)	Male	8170	TX	NX	0	No radiation and/or cancer-directed surgery	Not recommended	No/Unknown	103	999	No	No	No	Yes	Dead (attributable to this cancer dx)	3	Dead	One primary only	52	6126683
Black	Male	8170	T3b	N0	0	No radiation and/or cancer-directed surgery	Not recommended	Yes	108	997	No	No	No	Yes	Dead (attributable to this cancer dx)	4	Dead	One primary only	54	6127070
White	Male	8170	T2	N1	0	No radiation and/or cancer-directed surgery	Not recommended	No/Unknown	14	10	Yes	No	No	Yes	Dead (attributable to this cancer dx)	2	Dead	One primary only	63	6127626
White	Male	8170	T1	NX	0	No radiation and/or cancer-directed surgery	Not recommended	Yes	73	10	No	No	Yes	Yes	Dead (attributable to this cancer dx)	6	Dead	One primary only	68	6130519
Other (American Indian/AK Native, Asian/Pacific Islander)	Male	8170	T3a	N0	0	No radiation and/or cancer-directed surgery	Not recommended	No/Unknown	180	10	No	No	No	Yes	Dead (attributable to this cancer dx)	0	Dead	One primary only	55	6130877
White	Male	8170	TX	NX	0	No radiation and/or cancer-directed surgery	Not recommended	No/Unknown	999	20	Yes	No	No	Yes	Dead (attributable to this cancer dx)	1	Dead	One primary only	73	6133645
Other (American Indian/AK Native, Asian/Pacific Islander)	Male	8170	TX	N1	0	No radiation and/or cancer-directed surgery	Not recommended	No/Unknown	999	10	No	No	No	Yes	Dead (attributable to this cancer dx)	0	Dead	One primary only	51	6133738
Black	Male	8170	T3b	N0	0	No radiation and/or cancer-directed surgery	Not recommended	Yes	92	10	No	No	No	Yes	Alive or dead of other cause	1	Dead	One primary only	45	6134527
Other (American Indian/AK Native, Asian/Pacific Islander)	Male	8170	T3a	N0	0	No radiation and/or cancer-directed surgery	Not recommended	No/Unknown	120	10	No	No	No	Yes	Dead (attributable to this cancer dx)	2	Dead	One primary only	31	6135818
Black	Male	8170	T3b	N0	0	No radiation and/or cancer-directed surgery	Recommended but not performed, unknown reason	No/Unknown	160	10	No	No	No	Yes	Dead (attributable to this cancer dx)	2	Dead	One primary only	73	6140826
Other (American Indian/AK Native, Asian/Pacific Islander)	Male	8170	T3a	N0	0	No radiation and/or cancer-directed surgery	Not recommended	No/Unknown	80	20	No	No	No	Yes	Dead (attributable to this cancer dx)	0	Dead	One primary only	81	6141151
Black	Male	8170	T1	N0	0	No radiation and/or cancer-directed surgery	Not recommended	No/Unknown	999	999	Yes	No	No	Yes	Dead (attributable to this cancer dx)	2	Dead	One primary only	58	6145933
White	Male	8170	T1	N0	0	No radiation and/or cancer-directed surgery	Not recommended	Yes	999	10	No	No	No	Yes	Dead (attributable to this cancer dx)	0	Dead	One primary only	72	6146799
White	Male	8170	T3a	N0	0	No radiation and/or cancer-directed surgery	Not recommended	Yes	60	20	Yes	No	No	Yes	Dead (attributable to this cancer dx)	16	Dead	One primary only	65	6147603
Black	Male	8170	T3a	N1	0	No radiation and/or cancer-directed surgery	Not recommended	Yes	160	10	Yes	No	No	Yes	Dead (attributable to this cancer dx)	7	Dead	One primary only	64	6149564
White	Male	8170	TX	N1	0	No radiation and/or cancer-directed surgery	Not recommended	No/Unknown	999	10	No	No	No	Yes	Dead (attributable to this cancer dx)	0	Dead	One primary only	76	6154207
White	Male	8170	T1	N0	0	No radiation and/or cancer-directed surgery	Not recommended	No/Unknown	85	10	No	No	No	Yes	Dead (attributable to this cancer dx)	4	Dead	One primary only	54	6155116
Other (American Indian/AK Native, Asian/Pacific Islander)	Male	8170	T1	N0	0	No radiation and/or cancer-directed surgery	Not recommended	No/Unknown	999	10	No	No	No	Yes	Dead (attributable to this cancer dx)	0	Dead	One primary only	54	6157000
Other (American Indian/AK Native, Asian/Pacific Islander)	Male	8170	T3b	N0	0	No radiation and/or cancer-directed surgery	Not recommended	Yes	999	10	No	No	No	Yes	Alive or dead of other cause	29	Alive	One primary only	38	6157717
Black	Male	8170	T4	N0	0	No radiation and/or cancer-directed surgery	Not recommended	No/Unknown	999	10	No	No	No	Yes	Dead (attributable to this cancer dx)	1	Dead	One primary only	67	6158211
White	Female	8170	TX	NX	0	No radiation and/or cancer-directed surgery	Not recommended	No/Unknown	159	998	No	No	No	Yes	Dead (attributable to this cancer dx)	0	Dead	One primary only	85	6159668
Other (American Indian/AK Native, Asian/Pacific Islander)	Male	8170	T3b	N1	0	No radiation and/or cancer-directed surgery	Not recommended	No/Unknown	999	10	No	No	No	Yes	Dead (attributable to this cancer dx)	0	Dead	One primary only	62	6163457
White	Male	8170	T4	NX	0	No radiation and/or cancer-directed surgery	Not recommended	No/Unknown	999	999	No	No	No	Yes	Dead (attributable to this cancer dx)	2	Dead	One primary only	51	6169808
Other (American Indian/AK Native, Asian/Pacific Islander)	Male	8170	T3a	N1	0	No radiation and/or cancer-directed surgery	Not recommended	Yes	140	10	No	No	No	Yes	Dead (attributable to this cancer dx)	1	Dead	One primary only	53	6171760
Black	Male	8170	T3a	N1	0	No radiation and/or cancer-directed surgery	Not recommended	No/Unknown	101	10	No	Yes	No	Yes	Dead (attributable to this cancer dx)	1	Dead	1st of 2 or more primaries	63	6181185
Other (American Indian/AK Native, Asian/Pacific Islander)	Male	8170	TX	NX	0	No radiation and/or cancer-directed surgery	Not recommended	No/Unknown	999	999	No	No	No	Yes	Dead (attributable to this cancer dx)	1	Dead	One primary only	66	6182883
Other (American Indian/AK Native, Asian/Pacific Islander)	Male	8170	TX	NX	0	No radiation and/or cancer-directed surgery	Not recommended	No/Unknown	999	10	No	No	No	Yes	Dead (attributable to this cancer dx)	0	Dead	One primary only	48	6189370
White	Male	8170	T2	N1	0	No radiation and/or cancer-directed surgery	Not recommended	No/Unknown	80	10	No	No	No	Yes	Dead (attributable to this cancer dx)	3	Dead	One primary only	66	6190331
White	Male	8170	T2	N0	0	No radiation and/or cancer-directed surgery	Not recommended	No/Unknown	40	999	Yes	Yes	No	Yes	Dead (attributable to this cancer dx)	4	Dead	One primary only	60	6191360
White	Female	8170	T1	N0	0	No radiation and/or cancer-directed surgery	Not recommended	No/Unknown	150	998	No	No	No	Yes	Dead (attributable to this cancer dx)	0	Dead	One primary only	82	6193025
White	Male	8170	T1	N0	0	No radiation and/or cancer-directed surgery	Not recommended	No/Unknown	17	10	No	No	No	Yes	Dead (attributable to this cancer dx)	1	Dead	One primary only	82	6193423
Black	Male	8170	T1	N0	0	No radiation and/or cancer-directed surgery	Not recommended	No/Unknown	18	10	Yes	No	No	Yes	Dead (attributable to this cancer dx)	1	Dead	One primary only	68	6194089
Other (American Indian/AK Native, Asian/Pacific Islander)	Female	8170	TX	NX	0	No radiation and/or cancer-directed surgery	Not recommended	No/Unknown	999	999	No	No	No	Yes	Alive or dead of other cause	0	Dead	One primary only	81	6194248
White	Male	8170	T3b	N1	0	No radiation and/or cancer-directed surgery	Not recommended	Yes	93	10	No	No	Yes	Yes	Dead (attributable to this cancer dx)	7	Dead	One primary only	63	6195183
White	Male	8170	T1	N0	0	No radiation and/or cancer-directed surgery	Not recommended	No/Unknown	67	10	No	No	No	Yes	Dead (attributable to this cancer dx)	0	Dead	One primary only	58	6195228
White	Male	8174	TX	N0	0	No radiation and/or cancer-directed surgery	Not recommended	No/Unknown	999	999	No	No	No	Yes	Dead (attributable to this cancer dx)	1	Dead	One primary only	38	6195590
Other (American Indian/AK Native, Asian/Pacific Islander)	Male	8170	T3a	N0	0	No radiation and/or cancer-directed surgery	Not recommended	No/Unknown	170	10	No	No	No	Yes	Alive or dead of other cause	0	Alive	One primary only	30	6197642
White	Female	8170	TX	N0	0	No radiation and/or cancer-directed surgery	Not recommended	No/Unknown	999	999	Yes	No	No	Yes	Alive or dead of other cause	0	Dead	One primary only	72	6197658
Black	Male	8170	T2	N1	0	No radiation and/or cancer-directed surgery	Not recommended	No/Unknown	8	10	No	No	No	Yes	Dead (attributable to this cancer dx)	0	Dead	One primary only	70	6197660
White	Male	8170	T3b	N1	0	No radiation and/or cancer-directed surgery	Not recommended	No/Unknown	70	10	No	No	No	Yes	Dead (attributable to this cancer dx)	1	Dead	One primary only	72	6198078
Black	Male	8170	T1	N0	0	No radiation and/or cancer-directed surgery	Not recommended	No/Unknown	20	999	Yes	Yes	No	Yes	Dead (attributable to this cancer dx)	3	Dead	One primary only	63	6198492
Other (American Indian/AK Native, Asian/Pacific Islander)	Male	8170	T4	N0	0	No radiation and/or cancer-directed surgery	Not recommended	Yes	999	10	No	No	No	Yes	Dead (attributable to this cancer dx)	5	Dead	One primary only	49	6199991
Other (American Indian/AK Native, Asian/Pacific Islander)	Male	8170	T3a	N0	0	No radiation and/or cancer-directed surgery	Not recommended	No/Unknown	167	10	No	No	No	Yes	Dead (attributable to this cancer dx)	4	Dead	One primary only	55	6203730
White	Male	8170	T3b	N1	0	No radiation and/or cancer-directed surgery	Not recommended, contraindicated due to other cond; autopsy only (1973-2002)	No/Unknown	43	10	No	No	No	Yes	Dead (attributable to this cancer dx)	8	Dead	One primary only	65	6204046
White	Male	8170	T3a	N0	0	No radiation and/or cancer-directed surgery	Not recommended	No/Unknown	58	10	No	No	No	Yes	Dead (attributable to this cancer dx)	0	Dead	One primary only	65	6204829
Other (American Indian/AK Native, Asian/Pacific Islander)	Male	8170	T3b	N0	0	No radiation and/or cancer-directed surgery	Not recommended	No/Unknown	200	10	Yes	No	No	Yes	Dead (attributable to this cancer dx)	1	Dead	One primary only	60	6207335
White	Male	8170	T1	N0	0	No radiation and/or cancer-directed surgery	Not recommended	No/Unknown	999	10	No	No	No	Yes	Alive or dead of other cause	18	Alive	One primary only	88	6207563
Other (American Indian/AK Native, Asian/Pacific Islander)	Male	8170	T3a	N0	0	No radiation and/or cancer-directed surgery	Not recommended	No/Unknown	110	999	No	No	No	Yes	Dead (attributable to this cancer dx)	1	Dead	One primary only	82	6210888
White	Male	8170	T1	N0	0	No radiation and/or cancer-directed surgery	Not recommended	No/Unknown	60	20	Yes	No	No	Yes	Dead (attributable to this cancer dx)	1	Dead	One primary only	80	6212303
White	Male	8170	T3b	N0	0	No radiation and/or cancer-directed surgery	Not recommended	No/Unknown	989	10	No	No	No	Yes	Dead (attributable to this cancer dx)	1	Dead	One primary only	59	6222819
White	Female	8170	T3b	N0	0	No radiation and/or cancer-directed surgery	Not recommended	Yes	999	10	Yes	No	No	Yes	Dead (attributable to this cancer dx)	0	Dead	One primary only	64	6222987
White	Female	8170	T4	N0	0	No radiation and/or cancer-directed surgery	Not recommended	Yes	94	20	No	No	No	Yes	Dead (attributable to this cancer dx)	2	Dead	One primary only	72	6223516
White	Male	8170	TX	N0	0	No radiation and/or cancer-directed surgery	Not recommended	No/Unknown	999	10	No	No	No	Yes	Dead (attributable to this cancer dx)	0	Dead	One primary only	84	6227740
Other (American Indian/AK Native, Asian/Pacific Islander)	Male	8170	T3a	N0	0	No radiation and/or cancer-directed surgery	Not recommended	No/Unknown	205	10	No	No	No	Yes	Dead (attributable to this cancer dx)	1	Dead	One primary only	73	6230812
Other (American Indian/AK Native, Asian/Pacific Islander)	Female	8170	T2	N0	0	No radiation and/or cancer-directed surgery	Not recommended	No/Unknown	42	20	No	No	Yes	Yes	Dead (attributable to this cancer dx)	3	Dead	One primary only	64	6230918
Other (American Indian/AK Native, Asian/Pacific Islander)	Male	8170	T3b	N0	0	No radiation and/or cancer-directed surgery	Not recommended	No/Unknown	110	10	Yes	No	No	Yes	Dead (attributable to this cancer dx)	0	Dead	One primary only	83	6231516
Other (American Indian/AK Native, Asian/Pacific Islander)	Male	8170	T3a	NX	0	No radiation and/or cancer-directed surgery	Not recommended	Yes	220	10	No	No	No	Yes	Dead (attributable to this cancer dx)	5	Dead	One primary only	46	6232173
White	Male	8170	T1	N0	0	No radiation and/or cancer-directed surgery	Not recommended	No/Unknown	66	998	No	No	No	Yes	Dead (attributable to this cancer dx)	9	Dead	One primary only	67	6232821
White	Male	8170	TX	NX	0	No radiation and/or cancer-directed surgery	Not recommended	No/Unknown	999	999	No	No	No	Yes	Dead (attributable to this cancer dx)	1	Dead	One primary only	42	6234869
Black	Male	8170	T3b	N0	0	No radiation and/or cancer-directed surgery	Not recommended	No/Unknown	170	999	No	No	No	Yes	Dead (attributable to this cancer dx)	0	Dead	One primary only	62	6234870
White	Female	8170	T3b	N0	0	No radiation and/or cancer-directed surgery	Not recommended	No/Unknown	84	20	No	No	No	Yes	Dead (attributable to this cancer dx)	5	Dead	One primary only	73	6234918
Other (American Indian/AK Native, Asian/Pacific Islander)	Female	8170	T3b	N0	0	No radiation and/or cancer-directed surgery	Not recommended	Yes	36	10	No	No	No	Yes	Alive or dead of other cause	15	Alive	One primary only	60	6236212
Other (American Indian/AK Native, Asian/Pacific Islander)	Male	8170	T3b	N0	0	No radiation and/or cancer-directed surgery	Not recommended	Yes	37	20	No	No	No	Yes	Dead (attributable to this cancer dx)	5	Dead	One primary only	41	6240502
Black	Male	8170	TX	N0	0	No radiation and/or cancer-directed surgery	Not recommended	No/Unknown	999	10	No	No	No	Yes	Dead (attributable to this cancer dx)	0	Dead	One primary only	26	6244141
White	Male	8170	T3b	N0	0	No radiation and/or cancer-directed surgery	Not recommended	No/Unknown	999	10	No	No	No	Yes	Dead (attributable to this cancer dx)	1	Dead	One primary only	64	6245775
Other (American Indian/AK Native, Asian/Pacific Islander)	Male	8170	T1	N0	22	No radiation and/or cancer-directed surgery	Surgery performed	Yes	79	10	No	No	No	Yes	Alive or dead of other cause	8	Alive	One primary only	56	6246121
White	Female	8170	T3a	N0	0	No radiation and/or cancer-directed surgery	Not recommended	No/Unknown	80	10	No	No	No	Yes	Dead (attributable to this cancer dx)	8	Dead	One primary only	56	6246662
Black	Female	8170	T3b	N0	0	No radiation and/or cancer-directed surgery	Not recommended	No/Unknown	85	20	No	No	No	Yes	Alive or dead of other cause	3	Dead	One primary only	65	6247055
White	Male	8170	TX	N1	0	No radiation and/or cancer-directed surgery	Not recommended	Yes	999	20	No	No	No	Yes	Dead (attributable to this cancer dx)	8	Dead	One primary only	66	6247488
White	Male	8170	TX	NX	0	No radiation and/or cancer-directed surgery	Not recommended	No/Unknown	124	10	No	No	No	Yes	Alive or dead of other cause	0	Alive	One primary only	57	6251634
Other (American Indian/AK Native, Asian/Pacific Islander)	Male	8170	T3b	N0	0	No radiation and/or cancer-directed surgery	Not recommended	Yes	160	10	Yes	No	No	Yes	Dead (attributable to this cancer dx)	3	Dead	One primary only	43	6258336
Other (American Indian/AK Native, Asian/Pacific Islander)	Male	8170	T3b	N0	0	No radiation and/or cancer-directed surgery	Not recommended	No/Unknown	84	10	No	No	No	Yes	Dead (attributable to this cancer dx)	2	Dead	One primary only	55	6264201
Other (American Indian/AK Native, Asian/Pacific Islander)	Male	8170	T3b	N1	0	No radiation and/or cancer-directed surgery	Not recommended	Yes	44	10	Yes	No	No	Yes	Alive or dead of other cause	3	Alive	1st of 2 or more primaries	57	6266817
White	Male	8170	T4	N1	0	No radiation and/or cancer-directed surgery	Not recommended	No/Unknown	117	10	No	No	No	Yes	Alive or dead of other cause	0	Alive	One primary only	56	6269784
Other (American Indian/AK Native, Asian/Pacific Islander)	Male	8170	T3b	N0	0	No radiation and/or cancer-directed surgery	Not recommended	Yes	150	10	No	No	No	Yes	Dead (attributable to this cancer dx)	1	Dead	One primary only	59	6270161
White	Male	8170	T1	N0	0	No radiation and/or cancer-directed surgery	Not recommended	No/Unknown	80	20	No	No	No	Yes	Alive or dead of other cause	3	Alive	One primary only	67	6272606
Other (American Indian/AK Native, Asian/Pacific Islander)	Female	8170	T3b	N0	0	No radiation and/or cancer-directed surgery	Not recommended	No/Unknown	130	10	No	No	No	Yes	Alive or dead of other cause	0	Alive	1st of 2 or more primaries	77	6272933
Black	Male	8170	T3a	N0	0	No radiation and/or cancer-directed surgery	Not recommended	No/Unknown	60	998	No	No	No	Yes	Alive or dead of other cause	10	Alive	One primary only	80	6273742
White	Male	8170	T3a	NX	0	No radiation and/or cancer-directed surgery	Not recommended	Yes	100	10	No	No	No	Yes	Dead (attributable to this cancer dx)	2	Dead	One primary only	60	6274106
White	Male	8170	T1	N0	0	No radiation and/or cancer-directed surgery	Not recommended	No/Unknown	45	10	No	No	No	Yes	Dead (attributable to this cancer dx)	0	Dead	1st of 2 or more primaries	50	6274961
Other (American Indian/AK Native, Asian/Pacific Islander)	Male	8170	T3a	N0	0	No radiation and/or cancer-directed surgery	Not recommended	Yes	102	10	No	No	No	Yes	Dead (attributable to this cancer dx)	29	Dead	One primary only	59	6314491
Other (American Indian/AK Native, Asian/Pacific Islander)	Male	8170	T3a	NX	0	No radiation and/or cancer-directed surgery	Not recommended	No/Unknown	77	10	No	No	No	Yes	Dead (attributable to this cancer dx)	2	Dead	One primary only	58	6314501
Black	Male	8170	TX	N0	0	No radiation and/or cancer-directed surgery	Not recommended	No/Unknown	999	998	No	No	No	Yes	Dead (attributable to this cancer dx)	0	Dead	One primary only	33	6315596
Black	Male	8170	T3b	N0	0	No radiation and/or cancer-directed surgery	Not recommended	No/Unknown	999	10	No	No	No	Yes	Alive or dead of other cause	0	Dead	One primary only	64	12008059
White	Male	8170	T4	NX	0	No radiation and/or cancer-directed surgery	Not recommended, contraindicated due to other cond; autopsy only (1973-2002)	No/Unknown	16	10	No	No	Yes	Yes	Dead (attributable to this cancer dx)	3	Dead	One primary only	63	12012595
White	Male	8170	T3a	N0	10	No radiation and/or cancer-directed surgery	Surgery performed	Yes	200	998	No	No	No	Yes	Dead (attributable to this cancer dx)	0	Dead	One primary only	53	12014657
White	Female	8170	T2	N0	10	No radiation and/or cancer-directed surgery	Surgery performed	Yes	36	10	No	No	No	Yes	Dead (attributable to this cancer dx)	24	Dead	One primary only	61	12014785
White	Male	8170	T4	N0	0	No radiation and/or cancer-directed surgery	Not recommended	No/Unknown	170	10	No	No	No	Yes	Dead (attributable to this cancer dx)	1	Dead	One primary only	80	12017531
White	Male	8170	T3a	N0	0	No radiation and/or cancer-directed surgery	Not recommended	Yes	67	10	No	No	No	Yes	Dead (attributable to this cancer dx)	2	Dead	One primary only	68	12018392
White	Male	8170	TX	N0	0	No radiation and/or cancer-directed surgery	Not recommended	No/Unknown	999	10	No	No	No	Yes	Alive or dead of other cause	0	Dead	One primary only	58	12020626
Other (American Indian/AK Native, Asian/Pacific Islander)	Male	8170	T4	N0	0	No radiation and/or cancer-directed surgery	Not recommended	No/Unknown	999	10	No	No	No	Yes	Dead (attributable to this cancer dx)	3	Dead	One primary only	65	12024575
White	Female	8170	T2	N1	0	No radiation and/or cancer-directed surgery	Not recommended	No/Unknown	999	20	Yes	Yes	Yes	Yes	Alive or dead of other cause	8	Dead	One primary only	43	12033016
White	Male	8170	T3a	N1	0	No radiation and/or cancer-directed surgery	Not recommended, contraindicated due to other cond; autopsy only (1973-2002)	No/Unknown	100	10	No	No	No	Yes	Dead (attributable to this cancer dx)	2	Dead	One primary only	58	12035276
White	Male	8170	T3a	N1	0	No radiation and/or cancer-directed surgery	Not recommended	No/Unknown	77	10	No	No	No	Yes	Dead (attributable to this cancer dx)	2	Dead	One primary only	46	12040192
White	Male	8170	T3b	N1	0	No radiation and/or cancer-directed surgery	Recommended but not performed, unknown reason	No/Unknown	999	10	No	No	Yes	Yes	Dead (attributable to this cancer dx)	0	Dead	One primary only	52	12067107
White	Male	8170	T3a	N1	0	No radiation and/or cancer-directed surgery	Not recommended	Yes	106	10	No	No	No	Yes	Dead (attributable to this cancer dx)	1	Dead	One primary only	49	12068925
White	Female	8170	T1	N1	0	No radiation and/or cancer-directed surgery	Not recommended	Yes	35	998	No	No	No	Yes	Dead (attributable to this cancer dx)	0	Dead	One primary only	64	12071523
White	Male	8170	T1	N0	0	No radiation and/or cancer-directed surgery	Not recommended	Yes	66	10	No	No	Yes	Yes	Dead (attributable to this cancer dx)	15	Dead	One primary only	79	12097148
White	Male	8170	T2	N0	0	No radiation and/or cancer-directed surgery	Not recommended	No/Unknown	30	10	Yes	No	Yes	Yes	Dead (attributable to this cancer dx)	0	Dead	One primary only	63	12099269
White	Male	8170	T1	NX	0	No radiation and/or cancer-directed surgery	Not recommended	No/Unknown	999	10	No	No	No	Yes	Alive or dead of other cause	1	Alive	One primary only	68	12101331
White	Male	8170	T3a	N1	0	No radiation and/or cancer-directed surgery	Not recommended	No/Unknown	98	20	Yes	No	No	Yes	Dead (attributable to this cancer dx)	2	Dead	One primary only	59	12108094
Other (American Indian/AK Native, Asian/Pacific Islander)	Male	8170	T3a	N1	0	No radiation and/or cancer-directed surgery	Not recommended	Yes	100	10	No	No	No	Yes	Alive or dead of other cause	0	Alive	One primary only	67	12108753
Black	Male	8170	T3b	N0	0	No radiation and/or cancer-directed surgery	Not recommended	No/Unknown	194	10	No	No	No	Yes	Dead (attributable to this cancer dx)	0	Dead	One primary only	65	12109023
White	Male	8170	T1	NX	0	No radiation and/or cancer-directed surgery	Not recommended	No/Unknown	999	10	No	No	No	Yes	Dead (attributable to this cancer dx)	2	Dead	One primary only	58	12110295
White	Male	8170	TX	N0	0	No radiation and/or cancer-directed surgery	Not recommended	Yes	999	999	Yes	No	No	Yes	Dead (attributable to this cancer dx)	2	Dead	One primary only	56	12110857
White	Female	8170	T4	N0	0	No radiation and/or cancer-directed surgery	Not recommended	Yes	999	998	No	No	No	Yes	Dead (attributable to this cancer dx)	5	Dead	One primary only	57	12112276
Black	Male	8170	TX	N1	0	No radiation and/or cancer-directed surgery	Not recommended	Yes	999	10	Yes	No	No	Yes	Dead (attributable to this cancer dx)	7	Dead	One primary only	56	12117305
White	Male	8170	T3a	NX	0	No radiation and/or cancer-directed surgery	Not recommended	No/Unknown	996	10	No	No	No	Yes	Dead (attributable to this cancer dx)	0	Dead	One primary only	61	12118457
White	Male	8170	T2	N0	0	No radiation and/or cancer-directed surgery	Not recommended	Yes	45	10	No	No	No	Yes	Alive or dead of other cause	31	Alive	One primary only	59	12124222
White	Female	8170	T2	N0	0	No radiation and/or cancer-directed surgery	Not recommended	Yes	25	10	No	No	No	Yes	Dead (attributable to this cancer dx)	1	Dead	One primary only	74	12151415
Other (American Indian/AK Native, Asian/Pacific Islander)	Male	8170	T3a	N0	0	No radiation and/or cancer-directed surgery	Not recommended	No/Unknown	120	10	Yes	No	No	Yes	Dead (attributable to this cancer dx)	0	Dead	One primary only	77	12152147
White	Male	8170	T4	N1	10	No radiation and/or cancer-directed surgery	Surgery performed	Yes	100	10	No	No	No	Yes	Alive or dead of other cause	14	Dead	One primary only	79	12157893
White	Male	8170	T3b	N0	0	No radiation and/or cancer-directed surgery	Not recommended	No/Unknown	999	10	No	No	No	Yes	Dead (attributable to this cancer dx)	0	Dead	One primary only	66	12160220
Other (American Indian/AK Native, Asian/Pacific Islander)	Male	8170	T3b	N0	0	No radiation and/or cancer-directed surgery	Not recommended, contraindicated due to other cond; autopsy only (1973-2002)	Yes	96	10	No	No	No	Yes	Dead (attributable to this cancer dx)	3	Dead	One primary only	60	12160252
White	Male	8170	TX	N0	0	No radiation and/or cancer-directed surgery	Not recommended, contraindicated due to other cond; autopsy only (1973-2002)	No/Unknown	999	10	No	No	No	Yes	Alive or dead of other cause	0	Dead	One primary only	56	12160295
White	Male	8170	T4	N0	0	No radiation and/or cancer-directed surgery	Not recommended	No/Unknown	65	999	No	No	No	Yes	Alive or dead of other cause	0	Dead	One primary only	52	12164224
White	Male	8170	T4	N1	0	No radiation and/or cancer-directed surgery	Not recommended	No/Unknown	100	10	No	No	No	Yes	Dead (attributable to this cancer dx)	0	Dead	One primary only	56	12171253
White	Female	8171	T3a	N1	0	No radiation and/or cancer-directed surgery	Not recommended, contraindicated due to other cond; autopsy only (1973-2002)	Yes	77	999	Yes	No	Yes	Yes	Dead (attributable to this cancer dx)	1	Dead	One primary only	30	12171872
Other (American Indian/AK Native, Asian/Pacific Islander)	Male	8170	T3b	NX	0	No radiation and/or cancer-directed surgery	Not recommended	Yes	172	10	No	No	No	Yes	Dead (attributable to this cancer dx)	2	Dead	One primary only	66	12178746
White	Male	8170	TX	N1	0	No radiation and/or cancer-directed surgery	Not recommended, contraindicated due to other cond; autopsy only (1973-2002)	Yes	999	10	No	No	Yes	Yes	Dead (attributable to this cancer dx)	2	Dead	One primary only	77	12178860
White	Female	8170	TX	NX	0	No radiation and/or cancer-directed surgery	Not recommended	No/Unknown	999	10	No	No	No	Yes	Dead (attributable to this cancer dx)	2	Dead	One primary only	83	12181527
White	Male	8170	T4	N0	0	No radiation and/or cancer-directed surgery	Not recommended	No/Unknown	27	998	Yes	No	No	Yes	Dead (attributable to this cancer dx)	1	Dead	One primary only	54	12182125
White	Male	8170	TX	N0	0	No radiation and/or cancer-directed surgery	Not recommended	No/Unknown	999	998	No	No	No	Yes	Dead (attributable to this cancer dx)	0	Dead	One primary only	70	12183528
Black	Male	8170	T3a	N0	0	No radiation and/or cancer-directed surgery	Not recommended	No/Unknown	100	20	No	No	No	Yes	Alive or dead of other cause	2	Alive	One primary only	54	12188720
White	Male	8170	T3a	N0	0	No radiation and/or cancer-directed surgery	Not recommended	Yes	81	10	No	No	No	Yes	Dead (attributable to this cancer dx)	3	Dead	One primary only	66	12192946
White	Male	8170	T2	NX	0	No radiation and/or cancer-directed surgery	Not recommended	No/Unknown	120	10	Yes	No	No	Yes	Alive or dead of other cause	6	Alive	One primary only	89	12200781
White	Male	8170	T3b	N1	0	No radiation and/or cancer-directed surgery	Not recommended, contraindicated due to other cond; autopsy only (1973-2002)	No/Unknown	999	10	No	No	No	Yes	Dead (attributable to this cancer dx)	3	Dead	One primary only	74	12205518
White	Male	8170	T1	N0	0	No radiation and/or cancer-directed surgery	Not recommended	Yes	165	999	No	No	No	Yes	Dead (attributable to this cancer dx)	0	Dead	One primary only	77	12206045
White	Male	8170	T2	N0	0	No radiation and/or cancer-directed surgery	Not recommended	No/Unknown	36	10	No	No	No	Yes	Dead (attributable to this cancer dx)	3	Dead	One primary only	76	12206690
White	Male	8170	T3NOS	N0	0	No radiation and/or cancer-directed surgery	Not recommended	No/Unknown	184	10	No	No	No	Yes	Dead (attributable to this cancer dx)	0	Dead	One primary only	64	12211543
White	Male	8170	T4	N0	0	No radiation and/or cancer-directed surgery	Not recommended	Yes	100	10	Yes	No	No	Yes	Dead (attributable to this cancer dx)	9	Dead	One primary only	65	12219321
Black	Male	8170	T1	N0	0	No radiation and/or cancer-directed surgery	Not recommended	Yes	12	999	Yes	No	No	Yes	Alive or dead of other cause	3	Alive	One primary only	62	12223099
White	Male	8170	T3a	N1	0	No radiation and/or cancer-directed surgery	Not recommended	Yes	122	20	No	No	No	Yes	Alive or dead of other cause	0	Alive	One primary only	63	12226235
White	Male	8170	TX	N0	0	No radiation and/or cancer-directed surgery	Not recommended	Yes	85	10	No	Yes	No	Yes	Alive or dead of other cause	2	Alive	One primary only	69	12228128
Other (American Indian/AK Native, Asian/Pacific Islander)	Male	8170	T1	N0	0	No radiation and/or cancer-directed surgery	Not recommended	Yes	52	10	No	No	No	Yes	Alive or dead of other cause	2	Alive	1st of 2 or more primaries	69	12229339
Black	Male	8170	T3a	NX	0	No radiation and/or cancer-directed surgery	Not recommended	No/Unknown	141	10	No	No	No	Yes	Dead (attributable to this cancer dx)	0	Dead	One primary only	65	18597531
White	Male	8170	T1	N0	0	No radiation and/or cancer-directed surgery	Not recommended	Yes	90	10	No	No	No	Yes	Dead (attributable to this cancer dx)	7	Dead	One primary only	76	18601805
Black	Male	8170	TX	NX	0	No radiation and/or cancer-directed surgery	Recommended, unknown if performed	No/Unknown	999	10	No	No	No	Yes	Alive or dead of other cause	69	Alive	One primary only	46	19666854
Black	Male	8170	T3a	NX	0	No radiation and/or cancer-directed surgery	Not recommended	No/Unknown	60	10	Yes	No	No	Yes	Dead (attributable to this cancer dx)	0	Dead	One primary only	52	19667446
Black	Male	8170	T1	N0	0	No radiation and/or cancer-directed surgery	Not recommended	Yes	110	998	No	No	No	Yes	Dead (attributable to this cancer dx)	1	Dead	One primary only	54	19677788
Black	Female	8170	T2	N0	0	No radiation and/or cancer-directed surgery	Not recommended	No/Unknown	49	10	No	No	No	Yes	Alive or dead of other cause	0	Dead	One primary only	67	19679020
Black	Male	8170	TX	NX	0	No radiation and/or cancer-directed surgery	Recommended but not performed, unknown reason	Yes	999	10	No	No	No	Yes	Dead (attributable to this cancer dx)	2	Dead	One primary only	50	19680435
Black	Male	8170	T4	N0	0	No radiation and/or cancer-directed surgery	Not recommended	Yes	999	10	No	No	No	Yes	Dead (attributable to this cancer dx)	7	Dead	One primary only	45	19687808
Black	Female	8170	T3a	N0	0	No radiation and/or cancer-directed surgery	Not recommended, contraindicated due to other cond; autopsy only (1973-2002)	No/Unknown	80	10	No	No	Yes	Yes	Dead (attributable to this cancer dx)	0	Dead	One primary only	62	19692248
Black	Female	8170	TX	NX	0	No radiation and/or cancer-directed surgery	Not recommended	No/Unknown	999	999	Yes	Yes	Yes	Yes	Dead (attributable to this cancer dx)	0	Dead	One primary only	78	19696007
White	Male	8170	T3a	N0	0	No radiation and/or cancer-directed surgery	Not recommended	Yes	202	10	Yes	No	No	Yes	Dead (attributable to this cancer dx)	12	Dead	One primary only	61	19698144
Other (American Indian/AK Native, Asian/Pacific Islander)	Male	8170	T3a	N1	0	No radiation and/or cancer-directed surgery	Not recommended	Yes	105	10	No	No	No	Yes	Dead (attributable to this cancer dx)	1	Dead	One primary only	66	19703098
White	Male	8170	TX	N0	0	No radiation and/or cancer-directed surgery	Not recommended	No/Unknown	999	10	No	No	No	Yes	Dead (attributable to this cancer dx)	2	Dead	One primary only	61	19704960
White	Female	8170	TX	N0	0	No radiation and/or cancer-directed surgery	Not recommended	No/Unknown	999	10	No	No	No	Yes	Dead (attributable to this cancer dx)	0	Dead	One primary only	66	19707355
White	Male	8170	T3a	N0	0	No radiation and/or cancer-directed surgery	Not recommended	Yes	71	10	No	No	Yes	Yes	Dead (attributable to this cancer dx)	3	Dead	One primary only	54	19707836
White	Male	8170	T2	N0	0	No radiation and/or cancer-directed surgery	Not recommended	No/Unknown	32	998	No	No	No	Yes	Dead (attributable to this cancer dx)	2	Dead	One primary only	58	19711990
White	Male	8170	T4	N0	0	No radiation and/or cancer-directed surgery	Not recommended	No/Unknown	100	999	No	Yes	No	Yes	Dead (attributable to this cancer dx)	5	Dead	One primary only	58	19713363
White	Male	8170	T3a	NX	0	No radiation and/or cancer-directed surgery	Not recommended	Yes	900	10	No	No	No	Yes	Dead (attributable to this cancer dx)	1	Dead	One primary only	62	19717527
White	Male	8170	T1	N0	17	Radiation after surgery	Surgery performed	No/Unknown	70	10	Yes	Yes	No	Yes	Dead (attributable to this cancer dx)	5	Dead	One primary only	65	19719315
Black	Male	8170	T3b	N1	0	No radiation and/or cancer-directed surgery	Not recommended, contraindicated due to other cond; autopsy only (1973-2002)	Yes	999	10	No	No	No	Yes	Dead (attributable to this cancer dx)	3	Dead	One primary only	61	19724016
Black	Male	8170	T3b	N0	16	No radiation and/or cancer-directed surgery	Surgery performed	Yes	50	10	No	No	No	Yes	Dead (attributable to this cancer dx)	26	Dead	One primary only	60	19724277
White	Male	8170	T4	N0	0	No radiation and/or cancer-directed surgery	Not recommended	Yes	76	10	No	No	No	Yes	Dead (attributable to this cancer dx)	3	Dead	One primary only	63	19730949
Black	Male	8170	T3a	N0	0	No radiation and/or cancer-directed surgery	Not recommended	Yes	100	10	No	No	No	Yes	Dead (attributable to this cancer dx)	2	Dead	One primary only	60	19734135
White	Male	8170	T1	N0	0	No radiation and/or cancer-directed surgery	Not recommended	No/Unknown	999	10	No	No	No	Yes	Dead (attributable to this cancer dx)	1	Dead	One primary only	81	19736778
Black	Male	8170	T1	N0	0	No radiation and/or cancer-directed surgery	Not recommended	No/Unknown	81	10	No	No	No	Yes	Dead (attributable to this cancer dx)	0	Dead	1st of 2 or more primaries	52	19737127
White	Male	8170	T3a	N0	0	No radiation and/or cancer-directed surgery	Not recommended	No/Unknown	61	10	No	No	No	Yes	Alive or dead of other cause	0	Dead	One primary only	56	19737908
White	Male	8170	T3a	N0	0	No radiation and/or cancer-directed surgery	Not recommended	No/Unknown	92	30	No	No	No	Yes	Alive or dead of other cause	0	Alive	One primary only	60	19740596
White	Male	8170	T3a	NX	0	No radiation and/or cancer-directed surgery	Not recommended	No/Unknown	110	10	No	No	No	Yes	Dead (attributable to this cancer dx)	0	Dead	One primary only	50	19742569
White	Male	8170	T2	N0	61	No radiation and/or cancer-directed surgery	Surgery performed	No/Unknown	45	10	No	No	No	Yes	Dead (attributable to this cancer dx)	5	Dead	One primary only	56	19743696
Black	Male	8170	T2	N0	0	No radiation and/or cancer-directed surgery	Not recommended	No/Unknown	30	10	No	No	No	Yes	Dead (attributable to this cancer dx)	27	Dead	One primary only	61	19746632
Black	Male	8170	T3a	N0	0	No radiation and/or cancer-directed surgery	Not recommended	Yes	148	10	No	No	No	Yes	Dead (attributable to this cancer dx)	7	Dead	One primary only	57	19750756
Black	Male	8170	T3b	N1	0	No radiation and/or cancer-directed surgery	Not recommended	Yes	60	10	No	No	Yes	Yes	Dead (attributable to this cancer dx)	4	Dead	One primary only	60	19751570
Black	Male	8170	T3a	N0	0	No radiation and/or cancer-directed surgery	Not recommended	No/Unknown	120	998	No	No	No	Yes	Dead (attributable to this cancer dx)	5	Dead	One primary only	50	19752247
White	Male	8170	T3a	NX	0	No radiation and/or cancer-directed surgery	Not recommended	No/Unknown	70	10	Yes	No	No	Yes	Dead (attributable to this cancer dx)	0	Dead	One primary only	62	19753802
Black	Male	8170	T1	NX	0	No radiation and/or cancer-directed surgery	Not recommended	No/Unknown	999	999	No	No	No	Yes	Dead (attributable to this cancer dx)	1	Dead	One primary only	59	19756831
White	Female	8170	T1	N0	0	No radiation and/or cancer-directed surgery	Not recommended	Yes	43	10	No	No	No	Yes	Alive or dead of other cause	47	Alive	One primary only	56	19758477
White	Male	8170	T3b	N1	0	No radiation and/or cancer-directed surgery	Not recommended	No/Unknown	178	10	No	No	No	Yes	Dead (attributable to this cancer dx)	0	Dead	One primary only	53	19763605
White	Female	8170	T3a	N0	0	No radiation and/or cancer-directed surgery	Not recommended	Yes	70	10	No	No	Yes	Yes	Dead (attributable to this cancer dx)	4	Dead	One primary only	81	19766553
Black	Male	8170	TX	N0	0	No radiation and/or cancer-directed surgery	Not recommended	No/Unknown	999	998	Yes	No	No	Yes	Alive or dead of other cause	0	Dead	One primary only	64	19768275
Other (American Indian/AK Native, Asian/Pacific Islander)	Female	8170	T1	N0	0	No radiation and/or cancer-directed surgery	Recommended but not performed, patient refused	No/Unknown	200	10	No	No	No	Yes	Dead (attributable to this cancer dx)	1	Dead	One primary only	73	19770523
Black	Male	8170	TX	N0	0	No radiation and/or cancer-directed surgery	Not recommended	No/Unknown	999	10	Yes	No	Yes	Yes	Dead (attributable to this cancer dx)	2	Dead	One primary only	64	19772488
Black	Male	8170	T3a	N0	0	No radiation and/or cancer-directed surgery	Not recommended	Yes	156	10	No	No	No	Yes	Dead (attributable to this cancer dx)	3	Dead	One primary only	52	19782218
Black	Male	8170	T3a	N1	0	Radiation after surgery	Not recommended	Yes	150	10	Yes	No	No	Yes	Dead (attributable to this cancer dx)	5	Dead	One primary only	60	19790899
White	Male	8170	T3a	N0	0	No radiation and/or cancer-directed surgery	Not recommended	Yes	92	999	No	No	Yes	Yes	Dead (attributable to this cancer dx)	23	Dead	One primary only	57	19795727
Black	Male	8170	TX	N1	0	No radiation and/or cancer-directed surgery	Not recommended	Yes	999	10	No	No	No	Yes	Alive or dead of other cause	1	Dead	One primary only	66	19796273
White	Female	8170	T3b	N0	0	No radiation and/or cancer-directed surgery	Not recommended	Yes	38	10	No	No	No	Yes	Dead (attributable to this cancer dx)	8	Dead	One primary only	84	19807411
White	Male	8170	TX	N0	0	No radiation and/or cancer-directed surgery	Not recommended	No/Unknown	999	10	No	No	No	Yes	Dead (attributable to this cancer dx)	0	Dead	One primary only	58	19808631
Black	Female	8170	T3b	N0	0	No radiation and/or cancer-directed surgery	Not recommended	No/Unknown	158	20	No	No	No	Yes	Alive or dead of other cause	3	Dead	One primary only	56	19811530
White	Male	8170	T1	N1	0	No radiation and/or cancer-directed surgery	Not recommended	No/Unknown	999	10	Yes	No	No	Yes	Dead (attributable to this cancer dx)	17	Dead	One primary only	60	19811532
Black	Female	8170	T3a	N1	0	No radiation and/or cancer-directed surgery	Not recommended	No/Unknown	94	10	No	No	No	Yes	Dead (attributable to this cancer dx)	2	Dead	One primary only	56	19812709
White	Male	8170	T1	N0	0	No radiation and/or cancer-directed surgery	Not recommended	No/Unknown	48	10	No	No	No	Yes	Alive or dead of other cause	0	Alive	One primary only	60	19813446
Black	Female	8170	T1	N0	0	No radiation and/or cancer-directed surgery	Not recommended	No/Unknown	999	10	No	No	No	Yes	Alive or dead of other cause	0	Alive	One primary only	63	19814843
Black	Male	8170	T1	N0	0	No radiation and/or cancer-directed surgery	Not recommended	No/Unknown	81	10	Yes	No	No	Yes	Dead (attributable to this cancer dx)	2	Dead	One primary only	59	19815804
Black	Male	8170	T1	N0	0	No radiation and/or cancer-directed surgery	Not recommended	No/Unknown	166	998	No	No	No	Yes	Dead (attributable to this cancer dx)	1	Dead	One primary only	60	19819045
White	Male	8170	TX	NX	0	No radiation and/or cancer-directed surgery	Not recommended, contraindicated due to other cond; autopsy only (1973-2002)	No/Unknown	999	10	No	No	No	Yes	Dead (attributable to this cancer dx)	1	Dead	One primary only	65	19820772
Black	Male	8170	T4	N0	0	No radiation and/or cancer-directed surgery	Not recommended	No/Unknown	48	10	No	No	No	Yes	Dead (attributable to this cancer dx)	0	Dead	One primary only	71	19821073
Black	Male	8170	TX	N0	0	No radiation and/or cancer-directed surgery	Not recommended	No/Unknown	999	10	No	No	Yes	Yes	Dead (attributable to this cancer dx)	1	Dead	One primary only	59	19824978
Black	Male	8170	TX	N0	0	No radiation and/or cancer-directed surgery	Not recommended	No/Unknown	999	10	No	No	No	Yes	Dead (attributable to this cancer dx)	3	Dead	One primary only	64	19828763
Black	Male	8170	T0	N0	0	No radiation and/or cancer-directed surgery	Not recommended	Yes	0	20	No	No	No	Yes	Dead (attributable to this cancer dx)	2	Dead	One primary only	65	19829643
White	Male	8170	T4	N0	0	No radiation and/or cancer-directed surgery	Not recommended	Yes	120	10	No	No	No	Yes	Dead (attributable to this cancer dx)	2	Dead	One primary only	63	19833721
White	Male	8170	T3a	N0	0	No radiation and/or cancer-directed surgery	Not recommended, contraindicated due to other cond; autopsy only (1973-2002)	Yes	220	10	No	No	No	Yes	Alive or dead of other cause	2	Dead	One primary only	57	19837709
Other (American Indian/AK Native, Asian/Pacific Islander)	Male	8170	T4	N0	0	No radiation and/or cancer-directed surgery	Not recommended	No/Unknown	120	999	No	No	No	Yes	Dead (attributable to this cancer dx)	2	Dead	One primary only	43	19838143
White	Male	8170	T2	N0	0	No radiation and/or cancer-directed surgery	Not recommended	Yes	41	10	No	No	No	Yes	Dead (attributable to this cancer dx)	4	Dead	One primary only	80	19839485
Other (American Indian/AK Native, Asian/Pacific Islander)	Male	8170	T4	N0	0	No radiation and/or cancer-directed surgery	Not recommended	No/Unknown	81	10	No	No	No	Yes	Dead (attributable to this cancer dx)	2	Dead	One primary only	67	19841685
White	Male	8170	T2	N0	0	No radiation and/or cancer-directed surgery	Not recommended	No/Unknown	151	10	No	No	No	Yes	Dead (attributable to this cancer dx)	1	Dead	One primary only	57	19842501
Black	Male	8170	T3b	N0	0	Radiation prior to surgery	Not recommended, contraindicated due to other cond; autopsy only (1973-2002)	Yes	999	10	No	No	No	Yes	Dead (attributable to this cancer dx)	3	Dead	One primary only	58	19849398
White	Male	8170	T1	N0	0	No radiation and/or cancer-directed surgery	Not recommended	Yes	62	10	No	No	No	Yes	Dead (attributable to this cancer dx)	9	Dead	One primary only	56	19855629
White	Female	8170	TX	N0	0	No radiation and/or cancer-directed surgery	Not recommended	No/Unknown	999	10	No	No	No	Yes	Dead (attributable to this cancer dx)	0	Dead	One primary only	77	19855962
White	Male	8170	TX	N1	0	No radiation and/or cancer-directed surgery	Not recommended	Yes	19	998	No	No	No	Yes	Dead (attributable to this cancer dx)	3	Dead	One primary only	59	19857683
Black	Female	8170	T3a	N1	0	No radiation and/or cancer-directed surgery	Not recommended	No/Unknown	116	10	No	No	No	Yes	Dead (attributable to this cancer dx)	0	Dead	One primary only	77	19862588
Black	Male	8170	T3b	N0	0	No radiation and/or cancer-directed surgery	Not recommended	Yes	140	10	No	No	No	Yes	Dead (attributable to this cancer dx)	2	Dead	One primary only	52	19865995
White	Male	8170	T3b	N0	0	No radiation and/or cancer-directed surgery	Not recommended	No/Unknown	40	999	No	No	No	Yes	Dead (attributable to this cancer dx)	0	Dead	One primary only	63	19867252
Black	Male	8170	T3a	N0	0	No radiation and/or cancer-directed surgery	Not recommended	Yes	83	10	Yes	No	No	Yes	Dead (attributable to this cancer dx)	1	Dead	One primary only	66	19871612
White	Male	8170	TX	N0	0	No radiation and/or cancer-directed surgery	Not recommended	No/Unknown	999	10	No	No	No	Yes	Alive or dead of other cause	0	Dead	One primary only	75	19873177
White	Male	8170	T3a	N0	0	No radiation and/or cancer-directed surgery	Not recommended, contraindicated due to other cond; autopsy only (1973-2002)	No/Unknown	91	10	No	No	No	Yes	Dead (attributable to this cancer dx)	0	Dead	One primary only	56	19873444
Black	Male	8170	T1	N0	0	No radiation and/or cancer-directed surgery	Not recommended	Yes	71	10	Yes	No	No	Yes	Alive or dead of other cause	10	Alive	One primary only	65	19876042
Black	Male	8170	T3a	N0	0	No radiation and/or cancer-directed surgery	Not recommended	Yes	65	10	Yes	No	No	Yes	Dead (attributable to this cancer dx)	2	Dead	One primary only	67	19880077
White	Male	8174	T4	N1	0	No radiation and/or cancer-directed surgery	Not recommended	No/Unknown	150	10	No	No	No	Yes	Alive or dead of other cause	3	Alive	One primary only	71	19885328
White	Male	8170	T3b	N0	0	No radiation and/or cancer-directed surgery	Not recommended	No/Unknown	62	20	No	No	No	Yes	Dead (attributable to this cancer dx)	6	Dead	One primary only	67	19888363
Black	Male	8170	T3a	N0	0	No radiation and/or cancer-directed surgery	Not recommended	No/Unknown	127	10	No	No	No	Yes	Alive or dead of other cause	0	Dead	One primary only	78	19891098
Black	Female	8170	T3b	N0	0	No radiation and/or cancer-directed surgery	Not recommended	No/Unknown	244	10	No	No	No	Yes	Dead (attributable to this cancer dx)	0	Dead	One primary only	44	19891458
White	Male	8170	T3a	N0	0	No radiation and/or cancer-directed surgery	Not recommended	No/Unknown	207	999	No	No	No	Yes	Dead (attributable to this cancer dx)	0	Dead	One primary only	61	19895341
White	Male	8170	T3a	N0	0	No radiation and/or cancer-directed surgery	Not recommended	No/Unknown	130	10	No	No	No	Yes	Dead (attributable to this cancer dx)	0	Dead	One primary only	80	19906777
White	Male	8170	T2	N1	0	No radiation and/or cancer-directed surgery	Not recommended	No/Unknown	29	10	No	No	No	Yes	Dead (attributable to this cancer dx)	1	Dead	One primary only	66	19911165
Black	Female	8170	T3a	N0	0	No radiation and/or cancer-directed surgery	Not recommended	No/Unknown	61	20	No	No	No	Yes	Dead (attributable to this cancer dx)	0	Dead	One primary only	62	19911583
Black	Female	8170	T2	N1	0	No radiation and/or cancer-directed surgery	Not recommended	No/Unknown	36	10	No	No	Yes	Yes	Dead (attributable to this cancer dx)	2	Dead	One primary only	66	19931875
Other (American Indian/AK Native, Asian/Pacific Islander)	Male	8170	TX	N0	0	No radiation and/or cancer-directed surgery	Not recommended	No/Unknown	999	10	No	No	No	Yes	Dead (attributable to this cancer dx)	0	Dead	One primary only	39	19941986
White	Male	8170	T2	N0	0	No radiation and/or cancer-directed surgery	Not recommended, contraindicated due to other cond; autopsy only (1973-2002)	Yes	42	10	No	No	No	Yes	Alive or dead of other cause	2	Alive	One primary only	63	19942859
Other (American Indian/AK Native, Asian/Pacific Islander)	Male	8170	T3a	N0	0	No radiation and/or cancer-directed surgery	Not recommended, contraindicated due to other cond; autopsy only (1973-2002)	Yes	115	10	No	No	No	Yes	Dead (attributable to this cancer dx)	2	Dead	One primary only	59	22113917
Other (American Indian/AK Native, Asian/Pacific Islander)	Male	8170	T2	N0	21	No radiation and/or cancer-directed surgery	Surgery performed	Yes	15	10	No	No	No	Yes	Dead (attributable to this cancer dx)	11	Dead	One primary only	53	22114605
Other (American Indian/AK Native, Asian/Pacific Islander)	Male	8170	TX	N0	0	No radiation and/or cancer-directed surgery	Not recommended	Yes	999	10	No	No	No	Yes	Dead (attributable to this cancer dx)	4	Dead	One primary only	64	22114615
Other (American Indian/AK Native, Asian/Pacific Islander)	Male	8170	TX	NX	0	No radiation and/or cancer-directed surgery	Not recommended, contraindicated due to other cond; autopsy only (1973-2002)	No/Unknown	67	999	No	No	No	Yes	Alive or dead of other cause	7	Dead	One primary only	56	22125470
Other (American Indian/AK Native, Asian/Pacific Islander)	Female	8170	T3a	N0	0	No radiation and/or cancer-directed surgery	Not recommended	No/Unknown	96	10	No	No	No	Yes	Dead (attributable to this cancer dx)	1	Dead	One primary only	67	22127113
Other (American Indian/AK Native, Asian/Pacific Islander)	Male	8170	T2	N0	0	No radiation and/or cancer-directed surgery	Not recommended	No/Unknown	50	10	No	No	No	Yes	Dead (attributable to this cancer dx)	1	Dead	One primary only	80	22127711
Other (American Indian/AK Native, Asian/Pacific Islander)	Female	8170	T1	N0	0	No radiation and/or cancer-directed surgery	Not recommended, contraindicated due to other cond; autopsy only (1973-2002)	No/Unknown	10	10	No	No	No	Yes	Dead (attributable to this cancer dx)	0	Dead	One primary only	62	22141124
Other (American Indian/AK Native, Asian/Pacific Islander)	Female	8170	T4	N1	0	Radiation prior to surgery	Not recommended	No/Unknown	136	999	Yes	No	No	Yes	Alive or dead of other cause	0	Dead	One primary only	52	22141127
Other (American Indian/AK Native, Asian/Pacific Islander)	Male	8170	T3a	N0	0	No radiation and/or cancer-directed surgery	Not recommended	Yes	136	10	Yes	No	No	Yes	Dead (attributable to this cancer dx)	16	Dead	One primary only	78	22141212
Other (American Indian/AK Native, Asian/Pacific Islander)	Female	8170	T3b	N0	0	No radiation and/or cancer-directed surgery	Not recommended	Yes	130	10	No	No	No	Yes	Dead (attributable to this cancer dx)	1	Dead	One primary only	75	22141281
Other (American Indian/AK Native, Asian/Pacific Islander)	Male	8170	T4	N1	36	No radiation and/or cancer-directed surgery	Surgery performed	Yes	220	20	No	No	No	Yes	Dead (attributable to this cancer dx)	4	Dead	One primary only	35	22141293
Other (American Indian/AK Native, Asian/Pacific Islander)	Female	8170	TX	N0	0	No radiation and/or cancer-directed surgery	Not recommended	No/Unknown	999	20	No	No	Yes	Yes	Dead (attributable to this cancer dx)	0	Dead	One primary only	82	22141367
Other (American Indian/AK Native, Asian/Pacific Islander)	Male	8170	T3a	N0	0	No radiation and/or cancer-directed surgery	Not recommended, contraindicated due to other cond; autopsy only (1973-2002)	No/Unknown	120	10	No	No	No	Yes	Alive or dead of other cause	0	Dead	One primary only	48	22141371
Other (American Indian/AK Native, Asian/Pacific Islander)	Male	8170	TX	N0	0	No radiation and/or cancer-directed surgery	Not recommended	Yes	82	10	Yes	No	No	Yes	Dead (attributable to this cancer dx)	3	Dead	One primary only	62	22141372
Other (American Indian/AK Native, Asian/Pacific Islander)	Male	8170	T3a	N0	0	No radiation and/or cancer-directed surgery	Not recommended, contraindicated due to other cond; autopsy only (1973-2002)	Yes	60	10	Yes	No	No	Yes	Dead (attributable to this cancer dx)	2	Dead	One primary only	60	22145426
Other (American Indian/AK Native, Asian/Pacific Islander)	Male	8172	T3a	N0	0	No radiation and/or cancer-directed surgery	Not recommended	Yes	98	10	No	No	No	Yes	Dead (attributable to this cancer dx)	6	Dead	One primary only	56	22146324
Other (American Indian/AK Native, Asian/Pacific Islander)	Male	8170	T4	N1	0	No radiation and/or cancer-directed surgery	Not recommended	No/Unknown	110	10	No	No	Yes	Yes	Dead (attributable to this cancer dx)	0	Dead	One primary only	53	22150511
Other (American Indian/AK Native, Asian/Pacific Islander)	Male	8170	TX	NX	0	No radiation and/or cancer-directed surgery	Not recommended	No/Unknown	77	10	No	No	No	Yes	Dead (attributable to this cancer dx)	2	Dead	One primary only	65	22152546
Other (American Indian/AK Native, Asian/Pacific Islander)	Male	8170	T3a	N0	0	No radiation and/or cancer-directed surgery	Not recommended	Yes	47	10	Yes	No	No	Yes	Alive or dead of other cause	10	Alive	One primary only	78	22153050
White	Male	8170	T4	N1	0	No radiation and/or cancer-directed surgery	Not recommended	No/Unknown	98	999	No	No	Yes	Yes	Dead (attributable to this cancer dx)	0	Dead	One primary only	66	22154624
Other (American Indian/AK Native, Asian/Pacific Islander)	Male	8170	T3a	N0	0	No radiation and/or cancer-directed surgery	Not recommended	No/Unknown	156	10	No	No	Yes	Yes	Dead (attributable to this cancer dx)	0	Dead	One primary only	65	22157460
Other (American Indian/AK Native, Asian/Pacific Islander)	Male	8170	T3a	N1	0	No radiation and/or cancer-directed surgery	Not recommended	Yes	170	10	No	No	No	Yes	Alive or dead of other cause	5	Dead	One primary only	69	22157572
White	Male	8170	T3a	N0	0	No radiation and/or cancer-directed surgery	Not recommended	Yes	110	20	No	No	No	Yes	Dead (attributable to this cancer dx)	4	Dead	One primary only	67	22159619
Other (American Indian/AK Native, Asian/Pacific Islander)	Female	8170	T1	N0	0	No radiation and/or cancer-directed surgery	Not recommended	No/Unknown	100	999	No	No	No	Yes	Dead (attributable to this cancer dx)	0	Dead	One primary only	57	22159950
Other (American Indian/AK Native, Asian/Pacific Islander)	Male	8170	T1	NX	0	No radiation and/or cancer-directed surgery	Not recommended	No/Unknown	96	10	Yes	No	No	Yes	Dead (attributable to this cancer dx)	0	Dead	One primary only	70	22162164
Other (American Indian/AK Native, Asian/Pacific Islander)	Male	8170	T1	N0	0	No radiation and/or cancer-directed surgery	Not recommended	No/Unknown	160	10	No	No	No	Yes	Dead (attributable to this cancer dx)	0	Dead	One primary only	67	22167131
Other (American Indian/AK Native, Asian/Pacific Islander)	Male	8170	T4	NX	0	No radiation and/or cancer-directed surgery	Not recommended	Yes	51	10	No	No	No	Yes	Dead (attributable to this cancer dx)	2	Dead	One primary only	60	22168636
Other (American Indian/AK Native, Asian/Pacific Islander)	Female	8170	TX	NX	0	No radiation and/or cancer-directed surgery	Recommended but not performed, unknown reason	No/Unknown	999	999	No	No	No	Yes	Alive or dead of other cause	7	Alive	One primary only	69	22169685
Other (American Indian/AK Native, Asian/Pacific Islander)	Male	8170	T1	N0	0	No radiation and/or cancer-directed surgery	Not recommended	No/Unknown	40	10	No	No	No	Yes	Dead (attributable to this cancer dx)	3	Dead	One primary only	84	22172838
Other (American Indian/AK Native, Asian/Pacific Islander)	Male	8170	T1	N0	0	No radiation and/or cancer-directed surgery	Not recommended	Yes	100	10	No	No	No	Yes	Alive or dead of other cause	4	Alive	One primary only	54	22172956
Other (American Indian/AK Native, Asian/Pacific Islander)	Male	8170	T3a	NX	0	No radiation and/or cancer-directed surgery	Not recommended	Yes	86	10	Yes	No	No	Yes	Alive or dead of other cause	3	Alive	One primary only	62	22175627
Other (American Indian/AK Native, Asian/Pacific Islander)	Male	8170	T2	N0	0	No radiation and/or cancer-directed surgery	Not recommended, contraindicated due to other cond; autopsy only (1973-2002)	No/Unknown	27	20	No	No	No	Yes	Dead (attributable to this cancer dx)	3	Dead	One primary only	87	22178946
Other (American Indian/AK Native, Asian/Pacific Islander)	Male	8170	T1	N0	0	No radiation and/or cancer-directed surgery	Not recommended	No/Unknown	30	10	Yes	No	No	Yes	Dead (attributable to this cancer dx)	0	Dead	One primary only	61	22179054
Other (American Indian/AK Native, Asian/Pacific Islander)	Male	8170	T3a	NX	0	No radiation and/or cancer-directed surgery	Not recommended	No/Unknown	149	10	Yes	No	No	Yes	Dead (attributable to this cancer dx)	0	Dead	One primary only	59	22180178
White	Male	8170	TX	NX	0	No radiation and/or cancer-directed surgery	Not recommended	No/Unknown	999	999	No	No	No	Yes	Dead (attributable to this cancer dx)	1	Dead	One primary only	64	27045531
White	Male	8170	TX	N0	0	No radiation and/or cancer-directed surgery	Not recommended	Yes	999	10	Yes	No	No	Yes	Dead (attributable to this cancer dx)	2	Dead	One primary only	69	27064201
White	Male	8170	T3b	N0	0	No radiation and/or cancer-directed surgery	Not recommended	No/Unknown	53	20	No	No	Yes	Yes	Dead (attributable to this cancer dx)	0	Dead	One primary only	59	27064251
White	Female	8170	TX	N1	0	No radiation and/or cancer-directed surgery	Not recommended	No/Unknown	999	10	No	No	No	Yes	Dead (attributable to this cancer dx)	0	Dead	One primary only	60	27074041
White	Male	8170	T3a	N1	0	No radiation and/or cancer-directed surgery	Not recommended	No/Unknown	80	10	No	No	No	Yes	Dead (attributable to this cancer dx)	0	Dead	One primary only	78	27078499
White	Male	8170	T4	N0	0	No radiation and/or cancer-directed surgery	Not recommended	No/Unknown	999	20	No	No	No	Yes	Dead (attributable to this cancer dx)	8	Dead	One primary only	50	27078515
White	Male	8170	T3b	N1	0	No radiation and/or cancer-directed surgery	Not recommended	No/Unknown	200	10	No	No	No	Yes	Alive or dead of other cause	1	Dead	One primary only	55	27079316
Other (American Indian/AK Native, Asian/Pacific Islander)	Male	8170	T1	NX	0	No radiation and/or cancer-directed surgery	Not recommended	No/Unknown	67	999	No	No	Yes	Yes	Dead (attributable to this cancer dx)	0	Dead	One primary only	34	27079319
White	Male	8170	TX	N0	0	No radiation and/or cancer-directed surgery	Not recommended	No/Unknown	999	10	No	No	No	Yes	Dead (attributable to this cancer dx)	0	Dead	One primary only	61	27099192
Other (American Indian/AK Native, Asian/Pacific Islander)	Male	8170	T3a	N0	0	No radiation and/or cancer-directed surgery	Not recommended	Yes	128	10	No	No	Yes	Yes	Dead (attributable to this cancer dx)	0	Dead	One primary only	56	27099986
Other (American Indian/AK Native, Asian/Pacific Islander)	Male	8170	T3a	N0	0	No radiation and/or cancer-directed surgery	Not recommended	Yes	127	10	No	No	No	Yes	Dead (attributable to this cancer dx)	4	Dead	One primary only	68	27100361
White	Male	8170	T1	N0	0	No radiation and/or cancer-directed surgery	Not recommended	No/Unknown	999	10	No	No	No	Yes	Dead (attributable to this cancer dx)	1	Dead	One primary only	68	27102047
Black	Male	8170	T3a	N0	0	No radiation and/or cancer-directed surgery	Not recommended	No/Unknown	205	10	No	No	No	Yes	Dead (attributable to this cancer dx)	7	Dead	One primary only	59	27103527
Other (American Indian/AK Native, Asian/Pacific Islander)	Male	8170	T4	N0	0	No radiation and/or cancer-directed surgery	Not recommended	No/Unknown	155	10	No	No	No	Yes	Dead (attributable to this cancer dx)	0	Dead	One primary only	66	27113349
White	Male	8170	T3b	N0	0	No radiation and/or cancer-directed surgery	Not recommended	Yes	75	10	No	No	No	Yes	Dead (attributable to this cancer dx)	6	Dead	One primary only	63	27113898
Black	Male	8170	TX	N0	0	No radiation and/or cancer-directed surgery	Not recommended	No/Unknown	999	10	No	No	No	Yes	Dead (attributable to this cancer dx)	1	Dead	One primary only	84	27116389
White	Male	8170	T3b	N0	0	No radiation and/or cancer-directed surgery	Not recommended	Yes	34	10	No	No	No	Yes	Dead (attributable to this cancer dx)	4	Dead	One primary only	53	27129462
White	Male	8170	T3a	N1	0	No radiation and/or cancer-directed surgery	Not recommended	No/Unknown	140	999	No	No	No	Yes	Dead (attributable to this cancer dx)	0	Dead	One primary only	81	27133329
White	Male	8170	TX	N0	0	No radiation and/or cancer-directed surgery	Not recommended	Yes	999	20	No	No	No	Yes	Dead (attributable to this cancer dx)	4	Dead	One primary only	57	27133925
White	Male	8170	T3b	N1	0	No radiation and/or cancer-directed surgery	Not recommended	Yes	999	10	No	No	No	Yes	Dead (attributable to this cancer dx)	0	Dead	One primary only	66	27134027
White	Female	8170	T1	N0	0	No radiation and/or cancer-directed surgery	Not recommended	No/Unknown	200	10	No	No	No	Yes	Dead (attributable to this cancer dx)	0	Dead	One primary only	63	27156199
White	Female	8170	T3b	N0	0	No radiation and/or cancer-directed surgery	Not recommended	Yes	104	999	No	No	No	Yes	Dead (attributable to this cancer dx)	6	Dead	One primary only	61	27157149
White	Male	8170	T3a	NX	0	No radiation and/or cancer-directed surgery	Not recommended	No/Unknown	120	998	No	No	Yes	Yes	Dead (attributable to this cancer dx)	0	Dead	One primary only	60	27158663
Other (American Indian/AK Native, Asian/Pacific Islander)	Male	8170	T3a	N0	0	No radiation and/or cancer-directed surgery	Not recommended	Yes	150	10	No	No	No	Yes	Dead (attributable to this cancer dx)	5	Dead	One primary only	59	27166390
White	Male	8170	T3b	NX	0	No radiation and/or cancer-directed surgery	Not recommended	No/Unknown	66	10	Yes	No	No	Yes	Dead (attributable to this cancer dx)	3	Dead	One primary only	59	27167227
White	Male	8170	TX	NX	0	No radiation and/or cancer-directed surgery	Not recommended	No/Unknown	999	10	No	No	Yes	Yes	Dead (attributable to this cancer dx)	0	Dead	One primary only	71	27169016
White	Male	8170	TX	N0	0	No radiation and/or cancer-directed surgery	Not recommended	Yes	999	10	No	No	No	Yes	Dead (attributable to this cancer dx)	10	Dead	One primary only	85	27174054
White	Female	8170	T3a	N1	0	No radiation and/or cancer-directed surgery	Not recommended	No/Unknown	148	10	No	No	No	Yes	Dead (attributable to this cancer dx)	0	Dead	One primary only	60	27175068
Other (American Indian/AK Native, Asian/Pacific Islander)	Male	8170	T3b	N0	0	No radiation and/or cancer-directed surgery	Not recommended	No/Unknown	76	10	No	No	No	Yes	Dead (attributable to this cancer dx)	0	Dead	One primary only	67	27180811
White	Male	8170	T1	N0	0	No radiation and/or cancer-directed surgery	Not recommended	Yes	12	10	Yes	No	No	Yes	Dead (attributable to this cancer dx)	4	Dead	One primary only	77	27181142
Other (American Indian/AK Native, Asian/Pacific Islander)	Male	8170	T4	N0	0	No radiation and/or cancer-directed surgery	Not recommended	No/Unknown	999	10	No	No	No	Yes	Dead (attributable to this cancer dx)	3	Dead	One primary only	62	27185154
Black	Female	8170	T3b	N0	0	No radiation and/or cancer-directed surgery	Not recommended	Yes	160	10	No	No	No	Yes	Dead (attributable to this cancer dx)	6	Dead	One primary only	37	27189890
White	Male	8170	T3b	NX	0	No radiation and/or cancer-directed surgery	Not recommended, contraindicated due to other cond; autopsy only (1973-2002)	No/Unknown	36	999	No	No	No	Yes	Dead (attributable to this cancer dx)	1	Dead	One primary only	56	27191137
White	Male	8173	TX	N1	0	No radiation and/or cancer-directed surgery	Not recommended	No/Unknown	130	999	No	No	No	Yes	Dead (attributable to this cancer dx)	0	Dead	One primary only	70	27199738
White	Male	8170	TX	N0	0	No radiation and/or cancer-directed surgery	Not recommended	No/Unknown	999	999	Yes	No	No	Yes	Dead (attributable to this cancer dx)	1	Dead	One primary only	71	27205055
White	Male	8170	TX	N0	0	No radiation and/or cancer-directed surgery	Not recommended	Yes	999	20	Yes	No	No	Yes	Dead (attributable to this cancer dx)	2	Dead	One primary only	65	27208004
White	Male	8170	TX	N0	0	No radiation and/or cancer-directed surgery	Not recommended	No/Unknown	207	999	No	No	No	Yes	Dead (attributable to this cancer dx)	0	Dead	One primary only	73	27209843
White	Male	8170	TX	N0	0	No radiation and/or cancer-directed surgery	Not recommended	No/Unknown	999	20	No	No	No	Yes	Dead (attributable to this cancer dx)	1	Dead	One primary only	73	27210239
White	Female	8170	T3b	N1	0	No radiation and/or cancer-directed surgery	Not recommended	Yes	52	10	No	No	No	Yes	Dead (attributable to this cancer dx)	1	Dead	One primary only	64	27211494
White	Male	8170	TX	NX	0	No radiation and/or cancer-directed surgery	Not recommended	No/Unknown	999	10	No	No	No	Yes	Dead (attributable to this cancer dx)	0	Dead	One primary only	71	27213129
White	Male	8170	T3a	N0	0	No radiation and/or cancer-directed surgery	Not recommended	Yes	200	999	Yes	No	No	Yes	Dead (attributable to this cancer dx)	2	Dead	One primary only	71	27221162
White	Male	8170	T4	N0	0	No radiation and/or cancer-directed surgery	Not recommended	No/Unknown	999	10	No	No	No	Yes	Dead (attributable to this cancer dx)	1	Dead	One primary only	75	27222462
White	Male	8170	TX	NX	0	Radiation after surgery	Recommended but not performed, unknown reason	No/Unknown	999	999	No	Yes	No	Yes	Dead (attributable to this cancer dx)	2	Dead	One primary only	61	29156751
White	Male	8170	T2	NX	0	No radiation and/or cancer-directed surgery	Not recommended	Yes	87	10	Yes	No	No	Yes	Dead (attributable to this cancer dx)	3	Dead	One primary only	71	29158592
White	Male	8170	T3a	N0	10	No radiation and/or cancer-directed surgery	Surgery performed	Yes	860	10	No	No	No	Yes	Dead (attributable to this cancer dx)	3	Dead	One primary only	54	29159989
White	Male	8170	T3a	N0	0	No radiation and/or cancer-directed surgery	Not recommended	No/Unknown	95	998	No	No	Yes	Yes	Dead (attributable to this cancer dx)	0	Dead	One primary only	65	29166180
White	Female	8170	T3b	N1	0	No radiation and/or cancer-directed surgery	Not recommended	No/Unknown	93	998	No	No	No	Yes	Dead (attributable to this cancer dx)	1	Dead	One primary only	58	29171796
White	Male	8170	T4	N0	37	Radiation prior to surgery	Surgery performed	Yes	125	10	Yes	No	No	Yes	Dead (attributable to this cancer dx)	13	Dead	One primary only	61	29174322
White	Male	8170	T4	N0	0	No radiation and/or cancer-directed surgery	Not recommended	Yes	999	10	No	No	No	Yes	Dead (attributable to this cancer dx)	1	Dead	One primary only	67	29180167
White	Male	8170	T2	N0	0	No radiation and/or cancer-directed surgery	Not recommended	No/Unknown	11	10	No	No	No	Yes	Dead (attributable to this cancer dx)	0	Dead	1st of 2 or more primaries	86	29182997
White	Male	8170	T3b	N0	0	No radiation and/or cancer-directed surgery	Recommended but not performed, unknown reason	Yes	113	10	No	No	No	Yes	Dead (attributable to this cancer dx)	3	Dead	One primary only	62	29185037
White	Male	8170	T1	N0	0	No radiation and/or cancer-directed surgery	Recommended but not performed, unknown reason	No/Unknown	77	10	No	No	No	Yes	Dead (attributable to this cancer dx)	9	Dead	One primary only	55	29186165
White	Female	8170	TX	N0	0	No radiation and/or cancer-directed surgery	Not recommended	No/Unknown	999	20	Yes	No	No	Yes	Dead (attributable to this cancer dx)	3	Dead	One primary only	80	29189628
White	Male	8170	T2	N0	0	No radiation and/or cancer-directed surgery	Not recommended	No/Unknown	33	10	No	No	No	Yes	Dead (attributable to this cancer dx)	2	Dead	One primary only	78	29191754
Other (American Indian/AK Native, Asian/Pacific Islander)	Female	8170	TX	N0	0	No radiation and/or cancer-directed surgery	Not recommended	Yes	999	998	No	No	No	Yes	Dead (attributable to this cancer dx)	1	Dead	One primary only	76	29192391
White	Male	8170	TX	NX	0	No radiation and/or cancer-directed surgery	Recommended but not performed, unknown reason	No/Unknown	999	10	No	No	Yes	Yes	Dead (attributable to this cancer dx)	0	Dead	One primary only	59	29193037
White	Male	8170	TX	NX	0	No radiation and/or cancer-directed surgery	Not recommended	No/Unknown	999	10	No	No	No	Yes	Dead (attributable to this cancer dx)	0	Dead	One primary only	55	29196204
White	Male	8170	T3a	N0	0	No radiation and/or cancer-directed surgery	Not recommended	No/Unknown	120	10	No	No	Yes	Yes	Dead (attributable to this cancer dx)	1	Dead	One primary only	63	29197598
White	Male	8170	T4	N0	0	No radiation and/or cancer-directed surgery	Not recommended	No/Unknown	150	10	No	No	No	Yes	Dead (attributable to this cancer dx)	1	Dead	One primary only	68	29198838
White	Male	8170	T1	N0	0	No radiation and/or cancer-directed surgery	Recommended but not performed, unknown reason	Yes	80	999	No	No	No	Yes	Dead (attributable to this cancer dx)	3	Dead	One primary only	70	29200690
White	Male	8170	T4	NX	0	No radiation and/or cancer-directed surgery	Not recommended	No/Unknown	45	998	No	No	No	Yes	Dead (attributable to this cancer dx)	0	Dead	One primary only	71	29205441
White	Male	8170	T2	N1	0	No radiation and/or cancer-directed surgery	Recommended but not performed, unknown reason	No/Unknown	999	10	Yes	No	No	Yes	Dead (attributable to this cancer dx)	2	Dead	One primary only	72	29205986
White	Male	8170	T1	N0	0	No radiation and/or cancer-directed surgery	Not recommended	No/Unknown	50	10	No	No	No	Yes	Dead (attributable to this cancer dx)	6	Dead	One primary only	65	29206159
White	Female	8170	T1	N0	0	No radiation and/or cancer-directed surgery	Recommended but not performed, unknown reason	No/Unknown	180	998	No	No	No	Yes	Dead (attributable to this cancer dx)	4	Dead	One primary only	74	29206240
White	Male	8170	TX	NX	0	No radiation and/or cancer-directed surgery	Not recommended	No/Unknown	999	10	No	No	No	Yes	Dead (attributable to this cancer dx)	1	Dead	One primary only	57	29206591
White	Male	8170	T3a	N1	0	No radiation and/or cancer-directed surgery	Not recommended	Yes	67	10	No	No	No	Yes	Dead (attributable to this cancer dx)	2	Dead	One primary only	67	29207738
White	Male	8170	TX	N1	0	No radiation and/or cancer-directed surgery	Not recommended	Yes	83	10	No	No	No	Yes	Dead (attributable to this cancer dx)	0	Dead	One primary only	59	29209371
White	Male	8170	T3a	N1	0	No radiation and/or cancer-directed surgery	Not recommended	No/Unknown	140	10	No	No	No	Yes	Dead (attributable to this cancer dx)	0	Dead	One primary only	50	29212471
White	Male	8170	TX	N0	0	No radiation and/or cancer-directed surgery	Recommended but not performed, unknown reason	No/Unknown	999	10	No	No	No	Yes	Dead (attributable to this cancer dx)	0	Dead	One primary only	61	29216505
Other (American Indian/AK Native, Asian/Pacific Islander)	Male	8170	T1	N0	0	No radiation and/or cancer-directed surgery	Not recommended	No/Unknown	79	10	No	No	No	Yes	Dead (attributable to this cancer dx)	1	Dead	One primary only	72	29219338
White	Male	8170	T3a	N0	0	No radiation and/or cancer-directed surgery	Not recommended	Yes	62	10	Yes	No	No	Yes	Dead (attributable to this cancer dx)	27	Dead	One primary only	62	29219585
White	Male	8170	T3b	N1	0	No radiation and/or cancer-directed surgery	Not recommended	No/Unknown	141	20	No	No	No	Yes	Dead (attributable to this cancer dx)	1	Dead	One primary only	72	29222484
White	Male	8170	T3b	N0	0	No radiation and/or cancer-directed surgery	Not recommended	No/Unknown	999	998	No	No	No	Yes	Dead (attributable to this cancer dx)	1	Dead	One primary only	75	29223284
White	Female	8174	T1	N0	0	No radiation and/or cancer-directed surgery	Not recommended	No/Unknown	145	10	No	No	No	Yes	Alive or dead of other cause	10	Dead	One primary only	34	29225705
White	Male	8170	T2	N0	0	No radiation and/or cancer-directed surgery	Recommended but not performed, unknown reason	Yes	34	10	No	No	No	Yes	Dead (attributable to this cancer dx)	9	Dead	One primary only	60	29227476
White	Male	8170	T2	N0	0	No radiation and/or cancer-directed surgery	Not recommended	Yes	81	998	No	No	No	Yes	Dead (attributable to this cancer dx)	4	Dead	One primary only	68	29227864
White	Male	8170	TX	N1	0	No radiation and/or cancer-directed surgery	Not recommended	No/Unknown	999	998	No	Yes	No	Yes	Dead (attributable to this cancer dx)	1	Dead	One primary only	76	29231037
Other (American Indian/AK Native, Asian/Pacific Islander)	Male	8170	T2	NX	0	No radiation and/or cancer-directed surgery	Recommended but not performed, unknown reason	No/Unknown	42	10	No	No	No	Yes	Dead (attributable to this cancer dx)	1	Dead	One primary only	52	29234798
White	Female	8170	T3b	N0	0	No radiation and/or cancer-directed surgery	Not recommended, contraindicated due to other cond; autopsy only (1973-2002)	No/Unknown	110	10	No	No	No	Yes	Dead (attributable to this cancer dx)	1	Dead	One primary only	54	29238297
White	Female	8170	TX	N0	0	No radiation and/or cancer-directed surgery	Not recommended	Yes	999	20	No	No	Yes	Yes	Alive or dead of other cause	5	Alive	One primary only	23	29240388
White	Female	8170	T3b	N0	0	No radiation and/or cancer-directed surgery	Not recommended	No/Unknown	95	10	No	No	No	Yes	Alive or dead of other cause	0	Alive	One primary only	67	29245919
White	Male	8170	T4	N1	0	No radiation and/or cancer-directed surgery	Not recommended	No/Unknown	999	20	No	No	No	Yes	Dead (attributable to this cancer dx)	0	Dead	One primary only	74	29250198
White	Male	8170	TX	N0	0	No radiation and/or cancer-directed surgery	Not recommended	No/Unknown	90	999	No	No	No	Yes	Alive or dead of other cause	8	Alive	One primary only	74	29252546
White	Male	8170	TX	N0	0	No radiation and/or cancer-directed surgery	Not recommended	No/Unknown	999	10	No	No	No	Yes	Alive or dead of other cause	9	Alive	One primary only	66	29263937
White	Male	8170	T3a	N0	0	No radiation and/or cancer-directed surgery	Recommended but not performed, patient refused	No/Unknown	88	10	No	No	No	Yes	Dead (attributable to this cancer dx)	1	Dead	One primary only	86	32491452
White	Male	8170	T2	NX	0	No radiation and/or cancer-directed surgery	Not recommended	No/Unknown	27	20	No	No	No	Yes	Alive or dead of other cause	2	Dead	One primary only	80	33689356
White	Male	8170	T3b	N1	0	No radiation and/or cancer-directed surgery	Not recommended	No/Unknown	999	10	Yes	No	No	Yes	Dead (attributable to this cancer dx)	10	Dead	One primary only	56	34837593
Other (American Indian/AK Native, Asian/Pacific Islander)	Female	8170	T4	N0	0	No radiation and/or cancer-directed surgery	Not recommended	Yes	55	10	No	No	No	Yes	Dead (attributable to this cancer dx)	1	Dead	One primary only	82	34840036
White	Female	8170	T2	N0	0	No radiation and/or cancer-directed surgery	Not recommended	Yes	190	10	No	No	No	Yes	Dead (attributable to this cancer dx)	6	Dead	One primary only	58	34845195
White	Male	8170	T3a	N0	0	No radiation and/or cancer-directed surgery	Not recommended	No/Unknown	110	10	No	No	No	Yes	Dead (attributable to this cancer dx)	0	Dead	One primary only	56	34848201
White	Male	8170	T4	NX	0	No radiation and/or cancer-directed surgery	Not recommended	Yes	69	10	No	No	No	Yes	Dead (attributable to this cancer dx)	1	Dead	One primary only	64	34849321
White	Male	8170	T2	N0	0	No radiation and/or cancer-directed surgery	Not recommended	Yes	999	10	Yes	No	No	Yes	Dead (attributable to this cancer dx)	1	Dead	One primary only	56	34850439
White	Male	8170	T1	N0	0	No radiation and/or cancer-directed surgery	Not recommended	Yes	24	10	No	No	No	Yes	Dead (attributable to this cancer dx)	4	Dead	One primary only	77	34850450
Black	Male	8171	T4	NX	0	No radiation and/or cancer-directed surgery	Not recommended, contraindicated due to other cond; autopsy only (1973-2002)	Yes	189	10	No	No	No	Yes	Dead (attributable to this cancer dx)	26	Dead	One primary only	27	34854208
White	Male	8170	TX	NX	0	No radiation and/or cancer-directed surgery	Not recommended	No/Unknown	999	999	Yes	No	No	Yes	Dead (attributable to this cancer dx)	0	Dead	One primary only	60	34854320
Black	Male	8170	T1	N0	0	No radiation and/or cancer-directed surgery	Not recommended	Yes	80	10	Yes	No	No	Yes	Dead (attributable to this cancer dx)	19	Dead	One primary only	60	34857067
Other (American Indian/AK Native, Asian/Pacific Islander)	Male	8170	T3a	NX	0	No radiation and/or cancer-directed surgery	Not recommended	No/Unknown	72	10	No	No	No	Yes	Dead (attributable to this cancer dx)	0	Dead	One primary only	45	34859995
Other (American Indian/AK Native, Asian/Pacific Islander)	Male	8170	T3b	N0	0	No radiation and/or cancer-directed surgery	Not recommended	No/Unknown	100	10	No	No	No	Yes	Dead (attributable to this cancer dx)	4	Dead	One primary only	74	34860728
White	Male	8170	T4	N0	0	No radiation and/or cancer-directed surgery	Not recommended	No/Unknown	99	10	No	No	No	Yes	Dead (attributable to this cancer dx)	1	Dead	One primary only	53	34862706
Other (American Indian/AK Native, Asian/Pacific Islander)	Male	8170	TX	N0	0	No radiation and/or cancer-directed surgery	Not recommended	Yes	166	20	No	No	No	Yes	Dead (attributable to this cancer dx)	6	Dead	One primary only	47	34865615
White	Male	8170	TX	NX	0	No radiation and/or cancer-directed surgery	Not recommended	Yes	999	10	No	No	No	Yes	Dead (attributable to this cancer dx)	7	Dead	One primary only	24	34868821
White	Male	8170	T3b	NX	0	No radiation and/or cancer-directed surgery	Not recommended	No/Unknown	167	999	No	No	No	Yes	Dead (attributable to this cancer dx)	0	Dead	One primary only	57	34880144
White	Male	8170	TX	NX	0	No radiation and/or cancer-directed surgery	Not recommended, contraindicated due to other cond; autopsy only (1973-2002)	No/Unknown	22	999	Yes	No	No	Yes	Dead (attributable to this cancer dx)	0	Dead	One primary only	59	34881433
White	Female	8170	T3a	N0	0	No radiation and/or cancer-directed surgery	Not recommended	Yes	120	10	No	No	No	Yes	Dead (attributable to this cancer dx)	4	Dead	One primary only	60	34882798
White	Female	8170	T3a	N0	0	No radiation and/or cancer-directed surgery	Not recommended	No/Unknown	76	20	No	No	No	Yes	Alive or dead of other cause	22	Dead	One primary only	51	34888408
White	Male	8170	T3a	N1	0	No radiation and/or cancer-directed surgery	Not recommended	Yes	80	20	No	No	No	Yes	Dead (attributable to this cancer dx)	4	Dead	One primary only	83	34890165
Other (American Indian/AK Native, Asian/Pacific Islander)	Male	8170	T4	NX	0	No radiation and/or cancer-directed surgery	Not recommended	Yes	170	10	No	No	No	Yes	Dead (attributable to this cancer dx)	33	Dead	One primary only	57	34891962
White	Male	8170	T3a	N1	0	No radiation and/or cancer-directed surgery	Not recommended	Yes	150	10	No	No	No	Yes	Dead (attributable to this cancer dx)	8	Dead	One primary only	72	34901860
White	Male	8170	TX	N0	0	No radiation and/or cancer-directed surgery	Not recommended	Yes	999	10	No	No	No	Yes	Dead (attributable to this cancer dx)	1	Dead	One primary only	57	34906481
Other (American Indian/AK Native, Asian/Pacific Islander)	Male	8170	T3a	N1	0	No radiation and/or cancer-directed surgery	Not recommended, contraindicated due to other cond; autopsy only (1973-2002)	No/Unknown	160	10	Yes	No	No	Yes	Dead (attributable to this cancer dx)	1	Dead	One primary only	45	34908100
White	Male	8170	T3a	N1	0	No radiation and/or cancer-directed surgery	Not recommended	No/Unknown	62	10	No	No	No	Yes	Dead (attributable to this cancer dx)	0	Dead	One primary only	55	35839964
Black	Male	8170	TX	N1	0	No radiation and/or cancer-directed surgery	Not recommended	No/Unknown	999	10	Yes	No	No	Yes	Dead (attributable to this cancer dx)	1	Dead	One primary only	53	35840042
White	Male	8170	T3b	NX	0	No radiation and/or cancer-directed surgery	Not recommended	No/Unknown	71	10	No	No	No	Yes	Dead (attributable to this cancer dx)	4	Dead	One primary only	58	35843183
White	Male	8170	T2	N0	0	No radiation and/or cancer-directed surgery	Not recommended	Yes	32	999	No	No	No	Yes	Alive or dead of other cause	0	Dead	One primary only	71	35852870
White	Male	8170	TX	NX	0	No radiation and/or cancer-directed surgery	Not recommended	No/Unknown	999	10	No	No	No	Yes	Dead (attributable to this cancer dx)	0	Dead	One primary only	87	35854916
Black	Male	8170	T3a	N1	0	No radiation and/or cancer-directed surgery	Not recommended	No/Unknown	195	10	No	No	No	Yes	Dead (attributable to this cancer dx)	1	Dead	One primary only	51	35859828
Black	Female	8170	T3b	N1	0	No radiation and/or cancer-directed surgery	Not recommended	No/Unknown	150	10	No	No	No	Yes	Dead (attributable to this cancer dx)	1	Dead	One primary only	69	35861352
White	Male	8170	T1	N0	0	No radiation and/or cancer-directed surgery	Not recommended	No/Unknown	26	10	No	Yes	Yes	Yes	Dead (attributable to this cancer dx)	16	Dead	One primary only	49	35862909
White	Male	8170	T3a	NX	0	No radiation and/or cancer-directed surgery	Not recommended	No/Unknown	184	20	No	No	No	Yes	Dead (attributable to this cancer dx)	0	Dead	One primary only	55	35865933
White	Female	8170	TX	NX	0	No radiation and/or cancer-directed surgery	Not recommended	No/Unknown	999	997	No	No	No	Yes	Dead (attributable to this cancer dx)	0	Dead	One primary only	62	35867275
White	Male	8170	T3b	NX	0	No radiation and/or cancer-directed surgery	Not recommended	No/Unknown	999	10	No	No	No	Yes	Alive or dead of other cause	0	Dead	One primary only	65	35874695
White	Male	8170	T4	NX	0	No radiation and/or cancer-directed surgery	Not recommended	No/Unknown	118	10	No	No	No	Yes	Dead (attributable to this cancer dx)	1	Dead	One primary only	70	35876110
White	Male	8170	TX	N1	0	No radiation and/or cancer-directed surgery	Not recommended	Yes	999	10	No	No	No	Yes	Dead (attributable to this cancer dx)	3	Dead	One primary only	63	35888172
Other (American Indian/AK Native, Asian/Pacific Islander)	Male	8170	T2	NX	0	No radiation and/or cancer-directed surgery	Not recommended	Yes	29	10	No	No	No	Yes	Dead (attributable to this cancer dx)	4	Dead	One primary only	58	35889947
White	Male	8170	T3a	N0	0	No radiation and/or cancer-directed surgery	Not recommended	No/Unknown	80	10	No	No	No	Yes	Dead (attributable to this cancer dx)	0	Dead	One primary only	67	35893774
White	Male	8170	T3b	NX	0	No radiation and/or cancer-directed surgery	Not recommended, contraindicated due to other cond; autopsy only (1973-2002)	No/Unknown	999	10	No	No	Yes	Yes	Dead (attributable to this cancer dx)	2	Dead	One primary only	74	35895880
White	Male	8170	T4	NX	0	No radiation and/or cancer-directed surgery	Not recommended	No/Unknown	999	20	No	No	No	Yes	Dead (attributable to this cancer dx)	2	Dead	One primary only	70	35898170
White	Female	8170	T3b	N0	0	No radiation and/or cancer-directed surgery	Not recommended	No/Unknown	21	10	No	No	No	Yes	Dead (attributable to this cancer dx)	0	Dead	One primary only	71	35907792
White	Male	8170	T3b	N1	0	No radiation and/or cancer-directed surgery	Not recommended, contraindicated due to other cond; autopsy only (1973-2002)	No/Unknown	999	10	No	No	No	Yes	Dead (attributable to this cancer dx)	0	Dead	One primary only	56	35908330
Other (American Indian/AK Native, Asian/Pacific Islander)	Male	8170	T4	N0	0	No radiation and/or cancer-directed surgery	Not recommended	No/Unknown	53	10	No	No	No	Yes	Dead (attributable to this cancer dx)	0	Dead	One primary only	41	35912326
Black	Male	8170	T3b	N1	0	No radiation and/or cancer-directed surgery	Not recommended	No/Unknown	31	10	No	No	No	Yes	Dead (attributable to this cancer dx)	0	Dead	One primary only	56	35916158
Black	Male	8170	T3b	N0	0	No radiation and/or cancer-directed surgery	Not recommended	Yes	174	10	No	No	No	Yes	Dead (attributable to this cancer dx)	4	Dead	One primary only	74	35916993
White	Male	8170	T4	N1	0	No radiation and/or cancer-directed surgery	Not recommended	No/Unknown	999	999	No	No	No	Yes	Dead (attributable to this cancer dx)	0	Dead	One primary only	76	35920557
White	Male	8170	T3b	N0	0	No radiation and/or cancer-directed surgery	Not recommended	Yes	40	10	No	No	No	Yes	Dead (attributable to this cancer dx)	2	Dead	One primary only	56	35920820
Other (American Indian/AK Native, Asian/Pacific Islander)	Male	8170	T3b	N0	0	No radiation and/or cancer-directed surgery	Not recommended	Yes	152	10	No	No	No	Yes	Dead (attributable to this cancer dx)	2	Dead	One primary only	42	35934961
Black	Male	8170	T3b	NX	0	No radiation and/or cancer-directed surgery	Not recommended	No/Unknown	999	10	Yes	No	No	Yes	Alive or dead of other cause	1	Alive	One primary only	77	35935398
White	Female	8170	TX	N1	0	No radiation and/or cancer-directed surgery	Not recommended	No/Unknown	999	999	Yes	No	Yes	Yes	Dead (attributable to this cancer dx)	0	Dead	One primary only	81	35938384
White	Male	8170	T3b	N0	0	No radiation and/or cancer-directed surgery	Not recommended	Yes	45	10	No	No	No	Yes	Dead (attributable to this cancer dx)	2	Dead	One primary only	59	35940321
Black	Male	8170	TX	NX	0	No radiation and/or cancer-directed surgery	Not recommended	No/Unknown	999	10	No	No	No	Yes	Dead (attributable to this cancer dx)	0	Dead	One primary only	63	35940605
White	Male	8170	T3b	N0	0	No radiation and/or cancer-directed surgery	Not recommended	No/Unknown	29	10	Yes	No	No	Yes	Dead (attributable to this cancer dx)	1	Dead	One primary only	65	35944968
Other (American Indian/AK Native, Asian/Pacific Islander)	Female	8170	T3a	N1	0	No radiation and/or cancer-directed surgery	Not recommended	Yes	110	999	No	No	No	Yes	Dead (attributable to this cancer dx)	1	Dead	One primary only	64	35948058
White	Male	8170	TX	NX	0	No radiation and/or cancer-directed surgery	Not recommended	No/Unknown	999	20	Yes	No	No	Yes	Dead (attributable to this cancer dx)	0	Dead	One primary only	61	35950246
Black	Male	8170	TX	NX	0	No radiation and/or cancer-directed surgery	Not recommended	No/Unknown	999	10	Yes	No	No	Yes	Dead (attributable to this cancer dx)	3	Dead	One primary only	65	35952632
White	Female	8170	TX	NX	0	No radiation and/or cancer-directed surgery	Not recommended	No/Unknown	33	20	No	No	No	Yes	Dead (attributable to this cancer dx)	2	Dead	One primary only	56	35960530
Other (American Indian/AK Native, Asian/Pacific Islander)	Male	8170	T3b	N0	0	No radiation and/or cancer-directed surgery	Not recommended	Yes	80	10	No	No	No	Yes	Dead (attributable to this cancer dx)	4	Dead	One primary only	67	35970808
Black	Male	8170	TX	N1	0	No radiation and/or cancer-directed surgery	Not recommended	No/Unknown	99	10	Yes	No	Yes	Yes	Dead (attributable to this cancer dx)	0	Dead	One primary only	60	35975599
White	Female	8170	TX	NX	0	No radiation and/or cancer-directed surgery	Not recommended	No/Unknown	999	999	No	No	No	Yes	Dead (attributable to this cancer dx)	0	Dead	One primary only	57	35978945
White	Male	8170	T4	N1	0	No radiation and/or cancer-directed surgery	Not recommended	Yes	999	10	No	No	No	Yes	Dead (attributable to this cancer dx)	3	Dead	One primary only	67	35981557
White	Male	8170	T4	N1	0	No radiation and/or cancer-directed surgery	Not recommended	Yes	90	10	No	No	No	Yes	Dead (attributable to this cancer dx)	6	Dead	One primary only	80	35981795
Other (American Indian/AK Native, Asian/Pacific Islander)	Male	8170	T3b	N0	0	No radiation and/or cancer-directed surgery	Not recommended	No/Unknown	148	10	No	No	No	Yes	Alive or dead of other cause	0	Dead	One primary only	90	35983757
White	Male	8170	T3b	N0	0	No radiation and/or cancer-directed surgery	Not recommended	No/Unknown	999	10	No	No	No	Yes	Dead (attributable to this cancer dx)	0	Dead	One primary only	56	35986489
Other (American Indian/AK Native, Asian/Pacific Islander)	Male	8170	TX	N0	0	No radiation and/or cancer-directed surgery	Not recommended	Yes	999	10	No	No	No	Yes	Dead (attributable to this cancer dx)	3	Dead	One primary only	57	35987088
Other (American Indian/AK Native, Asian/Pacific Islander)	Female	8170	T1	N0	0	No radiation and/or cancer-directed surgery	Not recommended	Yes	130	10	No	No	No	Yes	Alive or dead of other cause	9	Alive	One primary only	75	35995681
Other (American Indian/AK Native, Asian/Pacific Islander)	Male	8170	T4	N1	0	No radiation and/or cancer-directed surgery	Not recommended	No/Unknown	999	10	No	No	No	Yes	Dead (attributable to this cancer dx)	0	Dead	One primary only	57	36009350
Other (American Indian/AK Native, Asian/Pacific Islander)	Male	8170	T3a	NX	0	No radiation and/or cancer-directed surgery	Not recommended	No/Unknown	210	999	No	No	No	Yes	Dead (attributable to this cancer dx)	1	Dead	One primary only	62	36009550
Other (American Indian/AK Native, Asian/Pacific Islander)	Male	8170	T3b	N0	0	No radiation and/or cancer-directed surgery	Not recommended	No/Unknown	170	998	No	No	No	Yes	Dead (attributable to this cancer dx)	0	Dead	One primary only	70	36009806
White	Female	8170	T4	N0	0	No radiation and/or cancer-directed surgery	Not recommended	Yes	999	10	Yes	No	No	Yes	Alive or dead of other cause	4	Alive	One primary only	61	36015001
White	Male	8170	T3b	NX	0	No radiation and/or cancer-directed surgery	Not recommended	No/Unknown	114	10	No	No	No	Yes	Dead (attributable to this cancer dx)	0	Dead	One primary only	55	36016883
White	Male	8170	TX	NX	0	No radiation and/or cancer-directed surgery	Not recommended	No/Unknown	999	10	No	No	No	Yes	Dead (attributable to this cancer dx)	0	Dead	One primary only	52	36018024
White	Male	8170	T3b	NX	0	No radiation and/or cancer-directed surgery	Not recommended	Yes	78	10	Yes	No	Yes	Yes	Dead (attributable to this cancer dx)	1	Dead	One primary only	75	36018779
White	Male	8170	T2	N1	0	No radiation and/or cancer-directed surgery	Not recommended, contraindicated due to other cond; autopsy only (1973-2002)	No/Unknown	45	10	No	No	Yes	Yes	Alive or dead of other cause	6	Alive	One primary only	65	36029978
White	Male	8170	T3b	N1	0	No radiation and/or cancer-directed surgery	Not recommended	Yes	139	10	No	Yes	No	Yes	Alive or dead of other cause	1	Alive	One primary only	65	36033502
White	Male	8170	T4	N1	0	No radiation and/or cancer-directed surgery	Not recommended	Yes	120	10	No	No	No	Yes	Dead (attributable to this cancer dx)	5	Dead	One primary only	73	38125954
Other (American Indian/AK Native, Asian/Pacific Islander)	Male	8170	TX	NX	0	No radiation and/or cancer-directed surgery	Not recommended	No/Unknown	100	10	No	No	No	Yes	Dead (attributable to this cancer dx)	1	Dead	One primary only	57	38129459
White	Male	8170	T2	N0	0	No radiation and/or cancer-directed surgery	Not recommended	No/Unknown	5	10	No	No	No	Yes	Dead (attributable to this cancer dx)	6	Dead	One primary only	59	38157596
White	Male	8170	T3a	N0	0	No radiation and/or cancer-directed surgery	Not recommended	No/Unknown	100	999	No	No	No	Yes	Dead (attributable to this cancer dx)	2	Dead	One primary only	53	38161002
White	Male	8170	T3b	N0	0	No radiation and/or cancer-directed surgery	Not recommended	No/Unknown	999	10	No	No	No	Yes	Dead (attributable to this cancer dx)	0	Dead	One primary only	53	38171390
Other (American Indian/AK Native, Asian/Pacific Islander)	Female	8170	T3a	N0	0	No radiation and/or cancer-directed surgery	Not recommended	Yes	140	10	Yes	No	No	Yes	Dead (attributable to this cancer dx)	6	Dead	One primary only	41	38178495
White	Male	8170	T2	N0	0	No radiation and/or cancer-directed surgery	Not recommended	No/Unknown	999	10	No	No	No	Yes	Dead (attributable to this cancer dx)	0	Dead	One primary only	43	38181021
White	Male	8170	T2	N0	0	No radiation and/or cancer-directed surgery	Not recommended	No/Unknown	170	10	No	No	No	Yes	Dead (attributable to this cancer dx)	4	Dead	One primary only	70	38193764
White	Female	8170	T3a	N0	0	No radiation and/or cancer-directed surgery	Not recommended	Yes	82	999	No	No	No	Yes	Alive or dead of other cause	28	Alive	One primary only	65	38194111
White	Male	8170	T3a	N0	0	No radiation and/or cancer-directed surgery	Not recommended	Yes	116	10	No	No	No	Yes	Dead (attributable to this cancer dx)	6	Dead	One primary only	70	38205414
White	Male	8170	TX	NX	0	No radiation and/or cancer-directed surgery	Not recommended	No/Unknown	999	10	No	No	Yes	Yes	Dead (attributable to this cancer dx)	1	Dead	One primary only	50	38212323
White	Male	8170	T3b	N1	0	No radiation and/or cancer-directed surgery	Not recommended	Yes	150	20	Yes	No	No	Yes	Dead (attributable to this cancer dx)	9	Dead	One primary only	59	38213059
White	Male	8170	T3b	NX	0	No radiation and/or cancer-directed surgery	Not recommended	Yes	115	10	No	No	No	Yes	Dead (attributable to this cancer dx)	1	Dead	One primary only	77	38214537
White	Male	8170	T4	N1	0	No radiation and/or cancer-directed surgery	Not recommended	Yes	56	10	No	No	No	Yes	Dead (attributable to this cancer dx)	1	Dead	One primary only	57	38217862
Other (American Indian/AK Native, Asian/Pacific Islander)	Male	8170	T4	N0	0	No radiation and/or cancer-directed surgery	Not recommended	Yes	156	10	No	No	No	Yes	Dead (attributable to this cancer dx)	1	Dead	One primary only	64	38219378
White	Male	8170	T3a	N1	0	No radiation and/or cancer-directed surgery	Not recommended	Yes	70	10	No	No	Yes	Yes	Alive or dead of other cause	1	Alive	One primary only	53	38223639
Black	Male	8170	T4	N0	0	No radiation and/or cancer-directed surgery	Not recommended	No/Unknown	96	999	No	No	No	Yes	Dead (attributable to this cancer dx)	9	Dead	One primary only	67	38223742
White	Male	8170	T4	NX	0	No radiation and/or cancer-directed surgery	Not recommended	Yes	155	10	No	No	No	Yes	Dead (attributable to this cancer dx)	2	Dead	One primary only	60	38224217
White	Female	8170	T3a	N1	0	No radiation and/or cancer-directed surgery	Not recommended	Yes	85	20	Yes	No	No	Yes	Dead (attributable to this cancer dx)	13	Dead	One primary only	52	38228514
Other (American Indian/AK Native, Asian/Pacific Islander)	Male	8170	T1	N0	0	No radiation and/or cancer-directed surgery	Not recommended	No/Unknown	60	10	No	No	No	Yes	Dead (attributable to this cancer dx)	0	Dead	One primary only	73	38232982
White	Male	8170	TX	NX	0	No radiation and/or cancer-directed surgery	Not recommended	No/Unknown	999	10	No	No	No	Yes	Alive or dead of other cause	5	Alive	One primary only	55	38237902
Black	Male	8170	TX	NX	0	No radiation and/or cancer-directed surgery	Not recommended	No/Unknown	999	10	No	No	No	Yes	Dead (attributable to this cancer dx)	0	Dead	One primary only	35	41401967
Other (American Indian/AK Native, Asian/Pacific Islander)	Male	8170	T3b	N0	0	No radiation and/or cancer-directed surgery	Not recommended, contraindicated due to other cond; autopsy only (1973-2002)	Yes	90	10	No	No	Yes	Yes	Dead (attributable to this cancer dx)	8	Dead	One primary only	79	41405923
Other (American Indian/AK Native, Asian/Pacific Islander)	Male	8170	T1	N0	0	No radiation and/or cancer-directed surgery	Not recommended	No/Unknown	110	20	No	No	No	Yes	Dead (attributable to this cancer dx)	0	Dead	One primary only	89	41414487
Black	Female	8170	T3a	N0	0	No radiation and/or cancer-directed surgery	Not recommended	No/Unknown	80	10	No	No	No	Yes	Alive or dead of other cause	4	Dead	One primary only	73	41415278
White	Male	8170	T3a	N0	0	No radiation and/or cancer-directed surgery	Not recommended	No/Unknown	110	10	No	No	No	Yes	Dead (attributable to this cancer dx)	4	Dead	One primary only	46	41416172
Other (American Indian/AK Native, Asian/Pacific Islander)	Male	8170	TX	N0	0	No radiation and/or cancer-directed surgery	Not recommended	No/Unknown	999	10	No	No	No	Yes	Dead (attributable to this cancer dx)	0	Dead	One primary only	62	41423223
White	Male	8170	T1	NX	0	No radiation and/or cancer-directed surgery	Not recommended	No/Unknown	52	20	No	No	No	Yes	Alive or dead of other cause	0	Dead	One primary only	60	41423252
Black	Male	8170	T3b	N0	0	No radiation and/or cancer-directed surgery	Not recommended	No/Unknown	999	10	No	No	No	Yes	Alive or dead of other cause	17	Alive	One primary only	34	41432633
Black	Male	8170	T2	N0	0	No radiation and/or cancer-directed surgery	Not recommended	Yes	20	10	No	No	No	Yes	Dead (attributable to this cancer dx)	4	Dead	One primary only	57	41435427
Black	Male	8170	T4	N0	0	No radiation and/or cancer-directed surgery	Not recommended	Yes	87	999	No	No	No	Yes	Dead (attributable to this cancer dx)	2	Dead	One primary only	36	41437017
Black	Male	8170	T3a	NX	0	No radiation and/or cancer-directed surgery	Not recommended	Yes	129	10	No	No	No	Yes	Dead (attributable to this cancer dx)	11	Dead	One primary only	57	41437881
Other (American Indian/AK Native, Asian/Pacific Islander)	Male	8170	T3b	N0	0	No radiation and/or cancer-directed surgery	Not recommended	Yes	145	10	Yes	No	No	Yes	Dead (attributable to this cancer dx)	2	Dead	One primary only	81	41440641
Black	Male	8170	T1	N0	0	No radiation and/or cancer-directed surgery	Not recommended	No/Unknown	999	10	Yes	No	No	Yes	Alive or dead of other cause	4	Dead	1st of 2 or more primaries	56	41449538
Black	Male	8170	T3a	N0	0	No radiation and/or cancer-directed surgery	Not recommended	No/Unknown	80	10	No	No	Yes	Yes	Dead (attributable to this cancer dx)	0	Dead	One primary only	56	41451321
Black	Male	8170	TX	N0	0	No radiation and/or cancer-directed surgery	Not recommended	No/Unknown	999	998	No	No	No	Yes	Alive or dead of other cause	0	Dead	One primary only	57	41451854
White	Male	8170	T2	N1	0	No radiation and/or cancer-directed surgery	Not recommended	Yes	33	10	No	No	Yes	Yes	Dead (attributable to this cancer dx)	10	Dead	One primary only	57	41454795
Black	Male	8170	T3b	N0	0	No radiation and/or cancer-directed surgery	Not recommended	No/Unknown	52	10	No	No	Yes	Yes	Dead (attributable to this cancer dx)	1	Dead	One primary only	50	41459250
Black	Male	8170	TX	N0	0	No radiation and/or cancer-directed surgery	Not recommended	No/Unknown	999	10	No	No	No	Yes	Dead (attributable to this cancer dx)	0	Dead	One primary only	59	41464124
Other (American Indian/AK Native, Asian/Pacific Islander)	Male	8170	T3b	N0	0	No radiation and/or cancer-directed surgery	Not recommended	Yes	140	10	Yes	No	No	Yes	Dead (attributable to this cancer dx)	1	Dead	One primary only	57	41473898
Black	Male	8170	T3a	N0	0	No radiation and/or cancer-directed surgery	Not recommended	Yes	160	10	No	No	No	Yes	Dead (attributable to this cancer dx)	7	Dead	One primary only	55	41476960
Black	Male	8170	TX	N0	0	No radiation and/or cancer-directed surgery	Not recommended	No/Unknown	999	10	No	No	No	Yes	Dead (attributable to this cancer dx)	2	Dead	One primary only	50	41476978
Black	Male	8170	T1	NX	0	No radiation and/or cancer-directed surgery	Not recommended	No/Unknown	19	998	No	No	No	Yes	Dead (attributable to this cancer dx)	0	Dead	One primary only	45	41481444
Black	Male	8170	T4	N0	0	No radiation and/or cancer-directed surgery	Not recommended	Yes	999	999	Yes	No	No	Yes	Dead (attributable to this cancer dx)	2	Dead	One primary only	53	41482895
Black	Male	8170	T1	N1	0	No radiation and/or cancer-directed surgery	Not recommended	No/Unknown	999	10	Yes	No	No	Yes	Dead (attributable to this cancer dx)	3	Dead	One primary only	61	41482996
Black	Male	8170	T3b	N1	0	No radiation and/or cancer-directed surgery	Not recommended	No/Unknown	67	10	No	No	No	Yes	Dead (attributable to this cancer dx)	2	Dead	One primary only	60	41483099
Black	Female	8170	T3a	N0	0	No radiation and/or cancer-directed surgery	Not recommended	No/Unknown	80	10	No	No	No	Yes	Dead (attributable to this cancer dx)	0	Dead	One primary only	65	41483202
White	Female	8170	T2	N0	0	No radiation and/or cancer-directed surgery	Not recommended	Yes	28	998	No	Yes	No	Yes	Dead (attributable to this cancer dx)	4	Dead	One primary only	54	41487614
Black	Male	8170	T3b	N1	0	No radiation and/or cancer-directed surgery	Not recommended	Yes	135	10	No	No	No	Yes	Dead (attributable to this cancer dx)	1	Dead	One primary only	60	41491469
Other (American Indian/AK Native, Asian/Pacific Islander)	Male	8170	T3b	N0	0	No radiation and/or cancer-directed surgery	Not recommended, contraindicated due to other cond; autopsy only (1973-2002)	Yes	999	10	No	No	No	Yes	Dead (attributable to this cancer dx)	0	Dead	One primary only	58	41496730
White	Male	8170	T3a	N0	0	No radiation and/or cancer-directed surgery	Not recommended, contraindicated due to other cond; autopsy only (1973-2002)	No/Unknown	75	999	No	No	No	Yes	Alive or dead of other cause	0	Dead	One primary only	56	41497115
Black	Male	8170	T2	N0	0	No radiation and/or cancer-directed surgery	Not recommended	No/Unknown	50	10	Yes	No	No	Yes	Dead (attributable to this cancer dx)	2	Dead	One primary only	65	41498626
White	Male	8170	T3a	N0	0	No radiation and/or cancer-directed surgery	Not recommended	Yes	61	10	No	Yes	No	Yes	Dead (attributable to this cancer dx)	1	Dead	One primary only	53	41503936
Black	Male	8170	T3b	N1	0	No radiation and/or cancer-directed surgery	Not recommended	No/Unknown	109	10	No	No	No	Yes	Dead (attributable to this cancer dx)	3	Dead	One primary only	64	41506712
Other (American Indian/AK Native, Asian/Pacific Islander)	Female	8170	T1	N0	0	No radiation and/or cancer-directed surgery	Not recommended	No/Unknown	62	998	Yes	No	No	Yes	Dead (attributable to this cancer dx)	0	Dead	One primary only	57	41507201
Black	Female	8170	T4	N1	0	No radiation and/or cancer-directed surgery	Not recommended	Yes	999	10	No	No	No	Yes	Dead (attributable to this cancer dx)	10	Dead	One primary only	59	41510242
Other (American Indian/AK Native, Asian/Pacific Islander)	Male	8170	T3a	N1	0	No radiation and/or cancer-directed surgery	Not recommended	Yes	56	10	Yes	No	Yes	Yes	Dead (attributable to this cancer dx)	1	Dead	One primary only	55	41512451
Black	Male	8170	TX	NX	0	No radiation and/or cancer-directed surgery	Not recommended	No/Unknown	999	998	No	No	No	Yes	Dead (attributable to this cancer dx)	1	Dead	One primary only	61	41513820
White	Male	8170	T4	N0	0	No radiation and/or cancer-directed surgery	Not recommended	No/Unknown	150	999	No	No	No	Yes	Dead (attributable to this cancer dx)	0	Dead	One primary only	52	41513949
Black	Female	8170	T1	N0	0	No radiation and/or cancer-directed surgery	Not recommended	No/Unknown	170	10	No	No	No	Yes	Alive or dead of other cause	16	Alive	One primary only	59	41514766
Other (American Indian/AK Native, Asian/Pacific Islander)	Male	8170	T3b	N0	0	No radiation and/or cancer-directed surgery	Not recommended	No/Unknown	46	10	No	No	No	Yes	Alive or dead of other cause	0	Dead	One primary only	69	41520984
Black	Male	8170	T3a	N0	0	No radiation and/or cancer-directed surgery	Recommended but not performed, patient refused	Yes	53	10	No	No	No	Yes	Dead (attributable to this cancer dx)	3	Dead	One primary only	64	41523950
Black	Male	8170	TX	N0	0	No radiation and/or cancer-directed surgery	Not recommended	No/Unknown	100	10	No	No	Yes	Yes	Dead (attributable to this cancer dx)	0	Dead	One primary only	66	41533347
Other (American Indian/AK Native, Asian/Pacific Islander)	Male	8170	T1	N0	0	No radiation and/or cancer-directed surgery	Not recommended	No/Unknown	999	10	No	No	No	Yes	Dead (attributable to this cancer dx)	1	Dead	One primary only	77	41537452
Black	Male	8170	T3b	N0	0	No radiation and/or cancer-directed surgery	Not recommended	No/Unknown	126	10	No	No	No	Yes	Dead (attributable to this cancer dx)	0	Dead	One primary only	67	41539523
Black	Male	8170	TX	N0	0	No radiation and/or cancer-directed surgery	Not recommended	Yes	999	10	No	Yes	Yes	Yes	Dead (attributable to this cancer dx)	1	Dead	One primary only	45	41542815
Black	Male	8170	T3a	N0	0	No radiation and/or cancer-directed surgery	Not recommended	Yes	83	998	No	No	No	Yes	Alive or dead of other cause	9	Alive	One primary only	60	41544214
White	Male	8170	T3a	N1	0	No radiation and/or cancer-directed surgery	Not recommended	No/Unknown	999	10	No	No	No	Yes	Dead (attributable to this cancer dx)	0	Dead	One primary only	70	41544815
White	Male	8170	T3a	N0	0	No radiation and/or cancer-directed surgery	Not recommended	No/Unknown	140	998	No	No	No	Yes	Dead (attributable to this cancer dx)	0	Dead	One primary only	59	41545004
White	Male	8170	T1	N0	0	No radiation and/or cancer-directed surgery	Not recommended	No/Unknown	999	10	Yes	No	No	Yes	Alive or dead of other cause	0	Dead	One primary only	57	41545142
Other (American Indian/AK Native, Asian/Pacific Islander)	Male	8170	T3a	N0	0	No radiation and/or cancer-directed surgery	Not recommended	Yes	170	10	No	No	No	Yes	Dead (attributable to this cancer dx)	3	Dead	One primary only	61	41546415
Black	Male	8170	T3b	N0	0	No radiation and/or cancer-directed surgery	Not recommended	No/Unknown	130	10	No	No	No	Yes	Dead (attributable to this cancer dx)	1	Dead	One primary only	64	41547527
Black	Male	8170	T2	N0	0	No radiation and/or cancer-directed surgery	Not recommended	No/Unknown	45	10	No	No	No	Yes	Dead (attributable to this cancer dx)	0	Dead	One primary only	66	41547801
White	Male	8170	T3b	NX	0	No radiation and/or cancer-directed surgery	Not recommended	Yes	999	10	No	No	No	Yes	Dead (attributable to this cancer dx)	1	Dead	One primary only	61	41549144
Other (American Indian/AK Native, Asian/Pacific Islander)	Male	8170	T1	N0	0	No radiation and/or cancer-directed surgery	Not recommended	No/Unknown	72	999	No	No	No	Yes	Alive or dead of other cause	0	Dead	One primary only	87	41550584
Black	Female	8170	T4	N0	0	No radiation and/or cancer-directed surgery	Not recommended	Yes	150	10	No	No	No	Yes	Alive or dead of other cause	3	Alive	One primary only	74	41552918
Other (American Indian/AK Native, Asian/Pacific Islander)	Male	8170	T1	N0	0	No radiation and/or cancer-directed surgery	Not recommended	No/Unknown	110	998	No	Yes	No	Yes	Dead (attributable to this cancer dx)	0	Dead	One primary only	69	42514532
Other (American Indian/AK Native, Asian/Pacific Islander)	Male	8170	T3a	NX	0	No radiation and/or cancer-directed surgery	Not recommended	No/Unknown	66	10	No	No	No	Yes	Dead (attributable to this cancer dx)	5	Dead	One primary only	46	42515125
Other (American Indian/AK Native, Asian/Pacific Islander)	Male	8170	TX	N0	0	No radiation and/or cancer-directed surgery	Not recommended	No/Unknown	999	10	Yes	No	No	Yes	Dead (attributable to this cancer dx)	2	Dead	One primary only	46	42517490
White	Male	8170	T4	NX	0	No radiation and/or cancer-directed surgery	Not recommended	Yes	80	10	No	No	No	Yes	Dead (attributable to this cancer dx)	8	Dead	One primary only	59	44134357
Other (American Indian/AK Native, Asian/Pacific Islander)	Male	8170	T1	N0	0	No radiation and/or cancer-directed surgery	Not recommended	Yes	68	999	No	No	No	Yes	Dead (attributable to this cancer dx)	4	Dead	One primary only	52	44137788
Other (American Indian/AK Native, Asian/Pacific Islander)	Male	8170	T4	NX	0	No radiation and/or cancer-directed surgery	Not recommended	Yes	999	20	No	No	No	Yes	Dead (attributable to this cancer dx)	4	Dead	One primary only	76	44141852
Other (American Indian/AK Native, Asian/Pacific Islander)	Male	8170	T1	N0	25	No radiation and/or cancer-directed surgery	Surgery performed	Yes	140	10	No	No	No	Yes	Dead (attributable to this cancer dx)	44	Dead	One primary only	35	44144094
Other (American Indian/AK Native, Asian/Pacific Islander)	Male	8170	T3a	NX	0	No radiation and/or cancer-directed surgery	Not recommended	Yes	70	999	No	No	No	Yes	Dead (attributable to this cancer dx)	7	Dead	One primary only	75	44148454
White	Male	8170	T3a	N0	0	No radiation and/or cancer-directed surgery	Not recommended	No/Unknown	165	10	No	No	No	Yes	Dead (attributable to this cancer dx)	2	Dead	One primary only	62	44148964
Other (American Indian/AK Native, Asian/Pacific Islander)	Male	8170	T1	N0	0	No radiation and/or cancer-directed surgery	Not recommended	Yes	50	999	No	No	No	Yes	Dead (attributable to this cancer dx)	3	Dead	One primary only	73	44149003
White	Male	8170	T1	N1	0	No radiation and/or cancer-directed surgery	Not recommended	No/Unknown	999	999	Yes	No	No	Yes	Dead (attributable to this cancer dx)	0	Dead	One primary only	53	44149975
White	Female	8170	T3a	N0	0	No radiation and/or cancer-directed surgery	Not recommended	No/Unknown	143	10	No	No	No	Yes	Dead (attributable to this cancer dx)	0	Dead	One primary only	69	44152700
White	Male	8170	T3b	NX	0	No radiation and/or cancer-directed surgery	Not recommended	No/Unknown	106	10	No	No	No	Yes	Dead (attributable to this cancer dx)	1	Dead	One primary only	84	44156899
Other (American Indian/AK Native, Asian/Pacific Islander)	Male	8170	T3b	N0	0	No radiation and/or cancer-directed surgery	Not recommended	No/Unknown	90	998	No	No	No	Yes	Dead (attributable to this cancer dx)	0	Dead	One primary only	61	44159392
Other (American Indian/AK Native, Asian/Pacific Islander)	Male	8170	T3b	N0	0	No radiation and/or cancer-directed surgery	Not recommended	Yes	140	10	No	No	No	Yes	Dead (attributable to this cancer dx)	4	Dead	One primary only	45	44162966
White	Male	8170	T3a	N0	0	No radiation and/or cancer-directed surgery	Not recommended	Yes	82	10	No	No	No	Yes	Dead (attributable to this cancer dx)	8	Dead	One primary only	54	44163603
White	Male	8170	T2	NX	0	No radiation and/or cancer-directed surgery	Not recommended	No/Unknown	42	10	No	No	No	Yes	Dead (attributable to this cancer dx)	0	Dead	One primary only	57	44168921
White	Female	8170	T2	N1	0	No radiation and/or cancer-directed surgery	Recommended but not performed, patient refused	No/Unknown	30	10	No	No	Yes	Yes	Dead (attributable to this cancer dx)	1	Dead	One primary only	78	44169714
White	Female	8170	T4	N1	0	No radiation and/or cancer-directed surgery	Not recommended	Yes	999	999	No	No	No	Yes	Dead (attributable to this cancer dx)	2	Dead	One primary only	71	44169980
Other (American Indian/AK Native, Asian/Pacific Islander)	Male	8170	T4	N0	36	No radiation and/or cancer-directed surgery	Surgery performed	No/Unknown	120	20	No	No	No	Yes	Dead (attributable to this cancer dx)	1	Dead	One primary only	55	44172873
White	Female	8170	TX	N0	0	No radiation and/or cancer-directed surgery	Not recommended	No/Unknown	999	10	Yes	No	No	Yes	Dead (attributable to this cancer dx)	1	Dead	One primary only	65	44177170
White	Female	8170	T2	N1	0	No radiation and/or cancer-directed surgery	Not recommended	No/Unknown	42	10	No	No	No	Yes	Dead (attributable to this cancer dx)	0	Dead	One primary only	66	44178947
White	Male	8170	T3b	N0	0	No radiation and/or cancer-directed surgery	Recommended but not performed, patient refused	No/Unknown	114	998	No	No	Yes	Yes	Dead (attributable to this cancer dx)	1	Dead	One primary only	79	44182021
White	Male	8170	T1	NX	0	No radiation and/or cancer-directed surgery	Not recommended	No/Unknown	189	10	Yes	No	No	Yes	Dead (attributable to this cancer dx)	3	Dead	One primary only	57	44183290
Other (American Indian/AK Native, Asian/Pacific Islander)	Male	8170	T1	N1	0	No radiation and/or cancer-directed surgery	Not recommended	No/Unknown	190	10	No	No	No	Yes	Alive or dead of other cause	1	Alive	One primary only	65	44186748
Other (American Indian/AK Native, Asian/Pacific Islander)	Female	8170	T3a	N1	0	No radiation and/or cancer-directed surgery	Not recommended	Yes	52	10	No	No	No	Yes	Dead (attributable to this cancer dx)	7	Dead	One primary only	81	44188337
White	Male	8170	T4	N0	0	No radiation and/or cancer-directed surgery	Not recommended	No/Unknown	999	999	No	No	Yes	Yes	Dead (attributable to this cancer dx)	0	Dead	One primary only	64	44193901
White	Male	8170	T3b	N1	0	No radiation and/or cancer-directed surgery	Not recommended	No/Unknown	44	10	No	No	No	Yes	Dead (attributable to this cancer dx)	0	Dead	One primary only	58	44194721
White	Male	8170	TX	N0	0	No radiation and/or cancer-directed surgery	Not recommended	No/Unknown	999	10	No	No	No	Yes	Dead (attributable to this cancer dx)	0	Dead	One primary only	69	44198396
White	Male	8170	T1	N0	0	No radiation and/or cancer-directed surgery	Not recommended	Yes	170	10	No	No	No	Yes	Dead (attributable to this cancer dx)	3	Dead	One primary only	86	44201012
White	Female	8170	T1	N0	0	No radiation and/or cancer-directed surgery	Not recommended	No/Unknown	60	999	No	No	No	Yes	Alive or dead of other cause	27	Alive	One primary only	76	44202932
White	Male	8170	T3a	N1	0	No radiation and/or cancer-directed surgery	Not recommended	No/Unknown	77	10	Yes	No	No	Yes	Dead (attributable to this cancer dx)	0	Dead	One primary only	70	44203904
White	Male	8170	T1	N0	0	No radiation and/or cancer-directed surgery	Not recommended	Yes	150	10	No	No	No	Yes	Dead (attributable to this cancer dx)	3	Dead	One primary only	68	44205078
Other (American Indian/AK Native, Asian/Pacific Islander)	Female	8170	T3a	N0	0	No radiation and/or cancer-directed surgery	Not recommended	No/Unknown	134	10	No	No	No	Yes	Dead (attributable to this cancer dx)	1	Dead	One primary only	68	44209830
Other (American Indian/AK Native, Asian/Pacific Islander)	Male	8170	T3a	N0	0	No radiation and/or cancer-directed surgery	Not recommended	No/Unknown	170	10	Yes	No	No	Yes	Dead (attributable to this cancer dx)	1	Dead	One primary only	59	44211603
White	Male	8170	T3a	N0	0	No radiation and/or cancer-directed surgery	Not recommended	Yes	96	10	No	No	No	Yes	Dead (attributable to this cancer dx)	21	Dead	One primary only	50	44211733
White	Male	8170	T3a	N0	0	No radiation and/or cancer-directed surgery	Not recommended	Yes	66	10	No	No	No	Yes	Alive or dead of other cause	19	Alive	One primary only	67	44216291
Other (American Indian/AK Native, Asian/Pacific Islander)	Male	8170	T3b	NX	0	No radiation and/or cancer-directed surgery	Not recommended	No/Unknown	999	10	No	No	No	Yes	Dead (attributable to this cancer dx)	1	Dead	One primary only	74	44217299
Other (American Indian/AK Native, Asian/Pacific Islander)	Male	8170	T3a	N1	0	No radiation and/or cancer-directed surgery	Not recommended	No/Unknown	104	10	No	No	No	Yes	Dead (attributable to this cancer dx)	0	Dead	One primary only	62	44217327
White	Male	8170	TX	N0	0	No radiation and/or cancer-directed surgery	Not recommended	No/Unknown	999	10	Yes	No	No	Yes	Dead (attributable to this cancer dx)	1	Dead	One primary only	57	44219990
White	Female	8170	T3a	N0	0	No radiation and/or cancer-directed surgery	Not recommended	Yes	90	10	No	No	No	Yes	Dead (attributable to this cancer dx)	2	Dead	One primary only	64	44221433
White	Female	8170	T3b	NX	0	No radiation and/or cancer-directed surgery	Not recommended	No/Unknown	999	10	No	No	No	Yes	Dead (attributable to this cancer dx)	0	Dead	One primary only	69	44223033
White	Male	8170	T1	N0	0	No radiation and/or cancer-directed surgery	Not recommended	No/Unknown	120	10	No	No	No	Yes	Dead (attributable to this cancer dx)	1	Dead	One primary only	59	44223281
Other (American Indian/AK Native, Asian/Pacific Islander)	Female	8170	T4	N0	0	No radiation and/or cancer-directed surgery	Not recommended	No/Unknown	999	10	No	No	No	Yes	Dead (attributable to this cancer dx)	0	Dead	One primary only	77	44223338
Other (American Indian/AK Native, Asian/Pacific Islander)	Male	8170	TX	N0	0	No radiation and/or cancer-directed surgery	Not recommended	Yes	999	999	No	No	No	Yes	Dead (attributable to this cancer dx)	0	Dead	One primary only	80	44223815
White	Female	8170	TX	N0	0	No radiation and/or cancer-directed surgery	Not recommended	No/Unknown	999	999	No	No	No	Yes	Alive or dead of other cause	19	Alive	One primary only	54	44225965
White	Male	8170	T1	N0	0	No radiation and/or cancer-directed surgery	Not recommended	No/Unknown	999	10	No	No	No	Yes	Dead (attributable to this cancer dx)	0	Dead	One primary only	65	44227210
Black	Male	8170	T3b	N1	0	No radiation and/or cancer-directed surgery	Not recommended	Yes	46	10	No	No	No	Yes	Dead (attributable to this cancer dx)	2	Dead	One primary only	62	44227842
Other (American Indian/AK Native, Asian/Pacific Islander)	Male	8170	T3b	N0	0	No radiation and/or cancer-directed surgery	Not recommended	No/Unknown	90	10	No	No	No	Yes	Dead (attributable to this cancer dx)	1	Dead	One primary only	59	44232415
Other (American Indian/AK Native, Asian/Pacific Islander)	Male	8170	T3b	N1	0	No radiation and/or cancer-directed surgery	Not recommended	Yes	187	10	No	No	No	Yes	Dead (attributable to this cancer dx)	0	Dead	One primary only	69	44236946
White	Female	8170	T1	N0	0	No radiation and/or cancer-directed surgery	Not recommended	Yes	40	20	No	No	No	Yes	Dead (attributable to this cancer dx)	2	Dead	One primary only	79	44245722
White	Male	8170	TX	N0	0	No radiation and/or cancer-directed surgery	Not recommended	No/Unknown	999	10	Yes	No	No	Yes	Dead (attributable to this cancer dx)	1	Dead	One primary only	55	44248193
Other (American Indian/AK Native, Asian/Pacific Islander)	Male	8170	TX	N0	0	No radiation and/or cancer-directed surgery	Not recommended	No/Unknown	999	10	No	No	No	Yes	Alive or dead of other cause	1	Alive	One primary only	54	44248598
Other (American Indian/AK Native, Asian/Pacific Islander)	Male	8170	T3b	N0	0	No radiation and/or cancer-directed surgery	Not recommended	No/Unknown	170	10	Yes	No	No	Yes	Dead (attributable to this cancer dx)	0	Dead	One primary only	62	44250120
White	Male	8170	T3b	N1	0	No radiation and/or cancer-directed surgery	Not recommended	No/Unknown	86	10	No	No	No	Yes	Dead (attributable to this cancer dx)	0	Dead	One primary only	52	44250224
White	Female	8170	T3a	N0	0	No radiation and/or cancer-directed surgery	Not recommended	No/Unknown	140	10	No	No	No	Yes	Dead (attributable to this cancer dx)	2	Dead	One primary only	80	44250290
Other (American Indian/AK Native, Asian/Pacific Islander)	Female	8170	T3b	N0	0	No radiation and/or cancer-directed surgery	Not recommended	No/Unknown	92	10	No	No	No	Yes	Alive or dead of other cause	0	Alive	One primary only	64	44255150
Other (American Indian/AK Native, Asian/Pacific Islander)	Female	8170	T3b	N1	0	No radiation and/or cancer-directed surgery	Not recommended, contraindicated due to other cond; autopsy only (1973-2002)	Yes	14	10	No	No	No	Yes	Dead (attributable to this cancer dx)	2	Dead	One primary only	79	44269474
White	Male	8170	TX	N0	0	No radiation and/or cancer-directed surgery	Not recommended	No/Unknown	999	10	No	No	No	Yes	Dead (attributable to this cancer dx)	0	Dead	One primary only	52	44269479
Other (American Indian/AK Native, Asian/Pacific Islander)	Male	8170	T3a	N1	0	No radiation and/or cancer-directed surgery	Not recommended	Yes	120	10	No	No	No	Yes	Dead (attributable to this cancer dx)	5	Dead	One primary only	72	51876724
White	Male	8170	T1	N1	0	No radiation and/or cancer-directed surgery	Not recommended	Yes	126	10	No	No	No	Yes	Dead (attributable to this cancer dx)	2	Dead	One primary only	83	51880133
White	Male	8170	T1	N0	0	No radiation and/or cancer-directed surgery	Not recommended	No/Unknown	75	10	Yes	No	No	Yes	Alive or dead of other cause	2	Dead	One primary only	66	51898941
White	Male	8170	T4	N0	0	No radiation and/or cancer-directed surgery	Not recommended	No/Unknown	160	10	No	No	No	Yes	Dead (attributable to this cancer dx)	0	Dead	One primary only	64	51903371
Other (American Indian/AK Native, Asian/Pacific Islander)	Female	8170	T1	N0	0	No radiation and/or cancer-directed surgery	Not recommended	No/Unknown	80	20	No	No	No	Yes	Dead (attributable to this cancer dx)	18	Dead	One primary only	86	51903895
White	Female	8170	TX	N0	0	No radiation and/or cancer-directed surgery	Not recommended	No/Unknown	999	10	No	No	No	Yes	Dead (attributable to this cancer dx)	0	Dead	One primary only	78	51906413
Other (American Indian/AK Native, Asian/Pacific Islander)	Male	8170	T3b	N0	0	No radiation and/or cancer-directed surgery	Not recommended	No/Unknown	121	10	No	No	No	Yes	Dead (attributable to this cancer dx)	3	Dead	One primary only	68	51921002
Black	Male	8170	TX	NX	0	No radiation and/or cancer-directed surgery	Not recommended	Yes	999	10	No	No	No	Yes	Dead (attributable to this cancer dx)	8	Dead	One primary only	58	51927501
Black	Male	8170	TX	N1	0	No radiation and/or cancer-directed surgery	Not recommended	No/Unknown	999	10	Yes	No	No	Yes	Dead (attributable to this cancer dx)	0	Dead	One primary only	59	51929525
Other (American Indian/AK Native, Asian/Pacific Islander)	Male	8170	T3b	N1	0	No radiation and/or cancer-directed surgery	Not recommended	Yes	999	10	No	No	No	Yes	Dead (attributable to this cancer dx)	2	Dead	One primary only	37	51932416
Black	Male	8170	T3a	N1	0	No radiation and/or cancer-directed surgery	Not recommended	Yes	100	20	Yes	No	No	Yes	Dead (attributable to this cancer dx)	4	Dead	One primary only	58	51932421
White	Female	8170	TX	N0	0	No radiation and/or cancer-directed surgery	Not recommended	No/Unknown	999	998	No	No	No	Yes	Dead (attributable to this cancer dx)	7	Dead	One primary only	53	51936534
White	Male	8170	T3a	N0	0	No radiation and/or cancer-directed surgery	Not recommended	Yes	100	10	No	No	No	Yes	Dead (attributable to this cancer dx)	5	Dead	One primary only	47	51940483
Other (American Indian/AK Native, Asian/Pacific Islander)	Female	8170	TX	N1	0	No radiation and/or cancer-directed surgery	Not recommended	Yes	999	10	No	No	No	Yes	Dead (attributable to this cancer dx)	2	Dead	One primary only	69	51942205
Other (American Indian/AK Native, Asian/Pacific Islander)	Male	8170	T3b	NX	0	No radiation and/or cancer-directed surgery	Not recommended	Yes	80	10	Yes	No	Yes	Yes	Dead (attributable to this cancer dx)	1	Dead	One primary only	60	51945020
Other (American Indian/AK Native, Asian/Pacific Islander)	Male	8170	TX	N0	0	No radiation and/or cancer-directed surgery	Not recommended	No/Unknown	999	10	No	No	No	Yes	Dead (attributable to this cancer dx)	0	Dead	One primary only	73	51957931
Other (American Indian/AK Native, Asian/Pacific Islander)	Male	8170	T3b	NX	0	No radiation and/or cancer-directed surgery	Not recommended	No/Unknown	74	10	No	No	No	Yes	Dead (attributable to this cancer dx)	2	Dead	One primary only	67	51960140
Black	Female	8170	T3b	N0	0	No radiation and/or cancer-directed surgery	Not recommended	No/Unknown	999	10	No	No	No	Yes	Alive or dead of other cause	2	Dead	One primary only	61	51960919
White	Male	8170	T3a	NX	0	No radiation and/or cancer-directed surgery	Not recommended	Yes	223	10	Yes	No	Yes	Yes	Dead (attributable to this cancer dx)	4	Dead	One primary only	41	51962917
Black	Male	8170	T4	N0	0	No radiation and/or cancer-directed surgery	Not recommended	Yes	110	10	No	No	No	Yes	Dead (attributable to this cancer dx)	5	Dead	One primary only	87	51964305
White	Male	8170	T4	N1	0	No radiation and/or cancer-directed surgery	Not recommended	Yes	999	10	Yes	No	Yes	Yes	Dead (attributable to this cancer dx)	6	Dead	One primary only	45	51966925
Other (American Indian/AK Native, Asian/Pacific Islander)	Male	8170	T3a	N0	0	No radiation and/or cancer-directed surgery	Not recommended	Yes	230	10	No	No	No	Yes	Dead (attributable to this cancer dx)	5	Dead	One primary only	75	51976368
Black	Female	8170	TX	NX	0	No radiation and/or cancer-directed surgery	Not recommended	No/Unknown	999	999	No	No	No	Yes	Dead (attributable to this cancer dx)	1	Dead	One primary only	62	51976392
White	Male	8170	TX	NX	0	No radiation and/or cancer-directed surgery	Not recommended	No/Unknown	999	10	No	No	No	Yes	Dead (attributable to this cancer dx)	1	Dead	One primary only	65	51985010
White	Male	8170	T3a	N0	0	No radiation and/or cancer-directed surgery	Not recommended	No/Unknown	54	10	No	No	Yes	Yes	Dead (attributable to this cancer dx)	0	Dead	One primary only	54	51985474
Other (American Indian/AK Native, Asian/Pacific Islander)	Male	8170	T2	N0	0	No radiation and/or cancer-directed surgery	Not recommended	Yes	140	10	No	No	No	Yes	Dead (attributable to this cancer dx)	13	Dead	One primary only	75	51986644
Black	Male	8170	T1	N1	0	No radiation and/or cancer-directed surgery	Not recommended	No/Unknown	107	10	No	No	No	Yes	Alive or dead of other cause	0	Dead	One primary only	62	51987703
Other (American Indian/AK Native, Asian/Pacific Islander)	Male	8170	TX	NX	0	No radiation and/or cancer-directed surgery	Not recommended	No/Unknown	999	20	No	No	Yes	Yes	Dead (attributable to this cancer dx)	0	Dead	One primary only	76	51987705
Other (American Indian/AK Native, Asian/Pacific Islander)	Male	8170	T3a	N0	0	No radiation and/or cancer-directed surgery	Not recommended	No/Unknown	60	10	No	No	No	Yes	Dead (attributable to this cancer dx)	0	Dead	One primary only	69	51992777
White	Male	8170	T1	NX	0	No radiation and/or cancer-directed surgery	Not recommended	Yes	200	10	No	No	No	Yes	Dead (attributable to this cancer dx)	3	Dead	One primary only	67	51992960
White	Male	8170	TX	N0	0	No radiation and/or cancer-directed surgery	Not recommended	No/Unknown	999	20	No	No	Yes	Yes	Dead (attributable to this cancer dx)	1	Dead	One primary only	78	51993600
White	Male	8170	TX	N0	0	No radiation and/or cancer-directed surgery	Not recommended	No/Unknown	999	999	No	No	No	Yes	Dead (attributable to this cancer dx)	1	Dead	One primary only	55	51994279
White	Female	8170	T3b	N0	0	No radiation and/or cancer-directed surgery	Not recommended	Yes	43	20	No	No	No	Yes	Dead (attributable to this cancer dx)	4	Dead	One primary only	67	51994417
White	Male	8170	T2	N0	0	No radiation and/or cancer-directed surgery	Not recommended	No/Unknown	13	10	No	No	No	Yes	Dead (attributable to this cancer dx)	1	Dead	One primary only	69	51995043
Other (American Indian/AK Native, Asian/Pacific Islander)	Male	8170	T2	N0	0	No radiation and/or cancer-directed surgery	Not recommended	No/Unknown	16	20	No	No	No	Yes	Dead (attributable to this cancer dx)	1	Dead	One primary only	63	51995060
Black	Male	8170	T4	N0	0	No radiation and/or cancer-directed surgery	Recommended but not performed, unknown reason	No/Unknown	72	10	No	No	No	Yes	Dead (attributable to this cancer dx)	0	Dead	One primary only	54	51998148
White	Female	8170	T3b	N0	0	No radiation and/or cancer-directed surgery	Not recommended	Yes	135	10	No	No	No	Yes	Dead (attributable to this cancer dx)	2	Dead	One primary only	85	51998339
Other (American Indian/AK Native, Asian/Pacific Islander)	Male	8170	TX	NX	0	No radiation and/or cancer-directed surgery	Not recommended	No/Unknown	999	10	No	No	No	Yes	Dead (attributable to this cancer dx)	1	Dead	One primary only	58	51998548
Black	Male	8170	T0	N0	0	No radiation and/or cancer-directed surgery	Recommended but not performed, unknown reason	Yes	0	10	Yes	Yes	No	Yes	Dead (attributable to this cancer dx)	4	Dead	One primary only	54	51999619
White	Male	8174	TX	N0	0	No radiation and/or cancer-directed surgery	Not recommended	No/Unknown	999	20	No	No	No	Yes	Alive or dead of other cause	1	Dead	One primary only	59	52000748
White	Male	8170	T1	N0	0	No radiation and/or cancer-directed surgery	Not recommended	No/Unknown	173	10	No	No	No	Yes	Dead (attributable to this cancer dx)	1	Dead	One primary only	72	52001039
White	Male	8170	TX	N1	0	No radiation and/or cancer-directed surgery	Not recommended	No/Unknown	999	20	No	No	No	Yes	Dead (attributable to this cancer dx)	0	Dead	One primary only	41	52002155
White	Female	8170	T3b	N0	0	No radiation and/or cancer-directed surgery	Not recommended	No/Unknown	91	10	No	No	No	Yes	Dead (attributable to this cancer dx)	0	Dead	One primary only	65	52002171
White	Male	8170	T1	N1	0	No radiation and/or cancer-directed surgery	Not recommended	Yes	162	10	No	No	No	Yes	Dead (attributable to this cancer dx)	6	Dead	One primary only	39	52002174
Black	Male	8170	T3a	N1	0	No radiation and/or cancer-directed surgery	Not recommended	Yes	114	10	No	No	No	Yes	Alive or dead of other cause	4	Dead	One primary only	35	52003794
Other (American Indian/AK Native, Asian/Pacific Islander)	Male	8170	T3b	N0	0	No radiation and/or cancer-directed surgery	Not recommended	Yes	234	10	Yes	No	No	Yes	Dead (attributable to this cancer dx)	1	Dead	One primary only	63	52004354
White	Female	8170	TX	N0	0	No radiation and/or cancer-directed surgery	Not recommended	No/Unknown	999	10	No	No	No	Yes	Dead (attributable to this cancer dx)	0	Dead	One primary only	54	52009147
White	Male	8170	TX	NX	0	No radiation and/or cancer-directed surgery	Not recommended	No/Unknown	999	999	No	No	No	Yes	Alive or dead of other cause	0	Dead	One primary only	50	52009315
Other (American Indian/AK Native, Asian/Pacific Islander)	Male	8170	T2	NX	0	No radiation and/or cancer-directed surgery	Not recommended	No/Unknown	14	20	Yes	No	No	Yes	Alive or dead of other cause	0	Dead	One primary only	68	52010381
White	Female	8170	T3b	NX	0	No radiation and/or cancer-directed surgery	Not recommended	No/Unknown	999	10	No	No	No	Yes	Dead (attributable to this cancer dx)	0	Dead	One primary only	74	52010470
White	Female	8170	T1	N0	0	No radiation and/or cancer-directed surgery	Not recommended	No/Unknown	110	10	No	No	No	Yes	Dead (attributable to this cancer dx)	0	Dead	One primary only	52	52013180
Other (American Indian/AK Native, Asian/Pacific Islander)	Female	8170	T2	N1	0	No radiation and/or cancer-directed surgery	Not recommended	No/Unknown	31	10	Yes	No	No	Yes	Dead (attributable to this cancer dx)	0	Dead	One primary only	70	52014292
White	Female	8170	TX	N0	0	No radiation and/or cancer-directed surgery	Not recommended	No/Unknown	999	998	No	No	No	Yes	Dead (attributable to this cancer dx)	0	Dead	One primary only	68	52016275
Other (American Indian/AK Native, Asian/Pacific Islander)	Male	8170	T4	N0	0	No radiation and/or cancer-directed surgery	Not performed, patient died prior to recommended surgery	No/Unknown	999	999	No	No	No	Yes	Dead (attributable to this cancer dx)	1	Dead	One primary only	70	52017174
Other (American Indian/AK Native, Asian/Pacific Islander)	Male	8170	T3a	N0	0	No radiation and/or cancer-directed surgery	Not recommended	No/Unknown	200	10	No	No	No	Yes	Dead (attributable to this cancer dx)	0	Dead	One primary only	58	52017181
White	Male	8170	TX	N1	0	No radiation and/or cancer-directed surgery	Not recommended	Yes	999	10	No	No	Yes	Yes	Dead (attributable to this cancer dx)	3	Dead	One primary only	66	52018239
White	Female	8170	T3a	NX	0	No radiation and/or cancer-directed surgery	Not recommended	No/Unknown	54	10	No	No	No	Yes	Dead (attributable to this cancer dx)	5	Dead	One primary only	59	52022159
White	Male	8170	T3a	N0	0	No radiation and/or cancer-directed surgery	Not recommended	Yes	100	10	No	No	No	Yes	Dead (attributable to this cancer dx)	3	Dead	One primary only	54	52025731
White	Male	8170	T3b	N0	0	No radiation and/or cancer-directed surgery	Not recommended	No/Unknown	145	10	No	No	No	Yes	Dead (attributable to this cancer dx)	0	Dead	One primary only	90	52028847
Other (American Indian/AK Native, Asian/Pacific Islander)	Male	8170	T3a	NX	0	No radiation and/or cancer-directed surgery	Not recommended	No/Unknown	280	10	No	No	Yes	Yes	Dead (attributable to this cancer dx)	0	Dead	One primary only	53	52030242
Black	Female	8170	T4	N0	0	No radiation and/or cancer-directed surgery	Not recommended	No/Unknown	130	10	No	No	No	Yes	Dead (attributable to this cancer dx)	1	Dead	One primary only	61	52030244
Other (American Indian/AK Native, Asian/Pacific Islander)	Male	8170	T1	N0	0	No radiation and/or cancer-directed surgery	Not recommended	Yes	999	999	No	No	No	Yes	Dead (attributable to this cancer dx)	0	Dead	One primary only	84	52030443
White	Male	8170	T3a	NX	0	No radiation and/or cancer-directed surgery	Not recommended	Yes	60	10	Yes	No	No	Yes	Dead (attributable to this cancer dx)	1	Dead	One primary only	59	52032982
White	Male	8170	T3b	N1	0	No radiation and/or cancer-directed surgery	Not recommended	No/Unknown	999	10	No	No	No	Yes	Dead (attributable to this cancer dx)	1	Dead	One primary only	55	52033050
White	Male	8170	TX	NX	0	No radiation and/or cancer-directed surgery	Not recommended	No/Unknown	999	10	No	No	No	Yes	Dead (attributable to this cancer dx)	0	Dead	One primary only	70	52034925
White	Male	8170	T3a	N0	0	No radiation and/or cancer-directed surgery	Not recommended	Yes	80	10	No	No	No	Yes	Dead (attributable to this cancer dx)	25	Dead	One primary only	58	52036106
Other (American Indian/AK Native, Asian/Pacific Islander)	Female	8170	T4	N0	0	No radiation and/or cancer-directed surgery	Not recommended	No/Unknown	77	10	No	No	No	Yes	Dead (attributable to this cancer dx)	0	Dead	One primary only	55	52037037
White	Male	8170	TX	NX	0	No radiation and/or cancer-directed surgery	Not recommended	No/Unknown	999	10	No	No	No	Yes	Dead (attributable to this cancer dx)	0	Dead	One primary only	57	52037143
White	Male	8170	TX	N0	0	No radiation and/or cancer-directed surgery	Not recommended	Yes	999	998	No	No	Yes	Yes	Dead (attributable to this cancer dx)	4	Dead	One primary only	67	52041267
Black	Male	8170	TX	NX	0	No radiation and/or cancer-directed surgery	Not recommended	Yes	69	10	No	No	No	Yes	Dead (attributable to this cancer dx)	32	Dead	One primary only	62	52041290
White	Female	8170	TX	NX	0	No radiation and/or cancer-directed surgery	Not recommended	No/Unknown	999	20	No	No	Yes	Yes	Dead (attributable to this cancer dx)	2	Dead	One primary only	91	52041424
Black	Male	8170	T1	N0	0	No radiation and/or cancer-directed surgery	Not recommended	No/Unknown	84	998	No	No	No	Yes	Alive or dead of other cause	2	Dead	One primary only	65	52043433
White	Male	8170	T4	NX	0	No radiation and/or cancer-directed surgery	Not recommended	No/Unknown	85	10	No	No	Yes	Yes	Dead (attributable to this cancer dx)	1	Dead	One primary only	52	52047151
White	Male	8170	T1	N0	0	No radiation and/or cancer-directed surgery	Not recommended	No/Unknown	12	20	No	No	No	Yes	Dead (attributable to this cancer dx)	1	Dead	One primary only	58	52048642
Black	Male	8170	T4	N1	0	No radiation and/or cancer-directed surgery	Not recommended	No/Unknown	999	20	No	No	No	Yes	Dead (attributable to this cancer dx)	2	Dead	One primary only	41	52056048
White	Male	8170	T1	N0	0	No radiation and/or cancer-directed surgery	Not recommended	No/Unknown	220	10	No	No	No	Yes	Dead (attributable to this cancer dx)	3	Dead	One primary only	63	52058215
Other (American Indian/AK Native, Asian/Pacific Islander)	Male	8170	T2	N1	0	No radiation and/or cancer-directed surgery	Not recommended	No/Unknown	13	10	No	No	No	Yes	Dead (attributable to this cancer dx)	1	Dead	One primary only	55	52058915
White	Male	8170	TX	N1	0	No radiation and/or cancer-directed surgery	Not recommended	No/Unknown	136	999	No	No	Yes	Yes	Dead (attributable to this cancer dx)	0	Dead	One primary only	62	52060004
White	Male	8170	T3b	N0	0	No radiation and/or cancer-directed surgery	Not recommended	No/Unknown	85	999	No	No	No	Yes	Dead (attributable to this cancer dx)	1	Dead	One primary only	59	52064294
White	Male	8170	TX	N0	0	No radiation and/or cancer-directed surgery	Not recommended	No/Unknown	999	998	No	Yes	No	Yes	Dead (attributable to this cancer dx)	0	Dead	One primary only	85	52070370
Other (American Indian/AK Native, Asian/Pacific Islander)	Female	8170	T1	N1	0	No radiation and/or cancer-directed surgery	Not recommended	Yes	95	10	No	No	No	Yes	Dead (attributable to this cancer dx)	11	Dead	One primary only	64	52077051
Black	Male	8170	T2	N0	0	No radiation and/or cancer-directed surgery	Recommended but not performed, unknown reason	No/Unknown	50	10	No	No	No	Yes	Alive or dead of other cause	1	Dead	One primary only	62	52079740
White	Male	8170	T1	N0	0	No radiation and/or cancer-directed surgery	Not recommended	No/Unknown	170	10	No	No	No	Yes	Alive or dead of other cause	1	Dead	One primary only	55	52080105
Black	Male	8170	T1	N0	0	No radiation and/or cancer-directed surgery	Not recommended	Yes	148	10	No	No	No	Yes	Alive or dead of other cause	42	Dead	One primary only	65	52080217
White	Male	8170	TX	NX	0	No radiation and/or cancer-directed surgery	Not performed, patient died prior to recommended surgery	No/Unknown	999	10	No	No	No	Yes	Dead (attributable to this cancer dx)	0	Dead	One primary only	61	52080337
White	Male	8170	T3a	N0	0	No radiation and/or cancer-directed surgery	Recommended but not performed, unknown reason	Yes	140	10	No	No	No	Yes	Dead (attributable to this cancer dx)	3	Dead	One primary only	58	52080517
Other (American Indian/AK Native, Asian/Pacific Islander)	Male	8170	T3a	N1	0	No radiation and/or cancer-directed surgery	Not recommended	No/Unknown	69	10	No	No	No	Yes	Dead (attributable to this cancer dx)	1	Dead	One primary only	57	52081358
White	Female	8170	TX	N0	0	No radiation and/or cancer-directed surgery	Not recommended	No/Unknown	999	10	No	No	Yes	Yes	Dead (attributable to this cancer dx)	1	Dead	One primary only	83	52082378
White	Male	8170	T1	N0	0	No radiation and/or cancer-directed surgery	Not recommended	Yes	999	10	No	No	No	Yes	Dead (attributable to this cancer dx)	9	Dead	One primary only	76	52084010
White	Female	8170	T1	N0	0	No radiation and/or cancer-directed surgery	Not recommended	Yes	93	10	No	No	No	Yes	Dead (attributable to this cancer dx)	4	Dead	One primary only	79	52089426
Other (American Indian/AK Native, Asian/Pacific Islander)	Male	8170	T3b	N0	0	No radiation and/or cancer-directed surgery	Not recommended, contraindicated due to other cond; autopsy only (1973-2002)	Yes	87	10	No	No	No	Yes	Dead (attributable to this cancer dx)	6	Dead	One primary only	43	52099526
Other (American Indian/AK Native, Asian/Pacific Islander)	Male	8170	T3a	N0	0	No radiation and/or cancer-directed surgery	Not recommended	No/Unknown	100	10	No	No	No	Yes	Dead (attributable to this cancer dx)	0	Dead	One primary only	72	52101789
Other (American Indian/AK Native, Asian/Pacific Islander)	Male	8170	T3a	N1	0	No radiation and/or cancer-directed surgery	Not recommended	Yes	60	10	No	No	No	Yes	Dead (attributable to this cancer dx)	3	Dead	One primary only	45	52102799
White	Male	8170	T3a	N0	0	No radiation and/or cancer-directed surgery	Not recommended	No/Unknown	90	10	No	No	No	Yes	Dead (attributable to this cancer dx)	0	Dead	One primary only	74	52104494
Other (American Indian/AK Native, Asian/Pacific Islander)	Male	8170	T1	N0	0	No radiation and/or cancer-directed surgery	Not recommended	No/Unknown	24	10	Yes	No	No	Yes	Dead (attributable to this cancer dx)	2	Dead	One primary only	64	52105469
Other (American Indian/AK Native, Asian/Pacific Islander)	Female	8170	T1	N0	0	No radiation and/or cancer-directed surgery	Not recommended	Yes	85	10	No	No	No	Yes	Dead (attributable to this cancer dx)	1	Dead	One primary only	77	52106561
White	Male	8170	T1	NX	0	No radiation and/or cancer-directed surgery	Not recommended	No/Unknown	180	10	No	No	No	Yes	Dead (attributable to this cancer dx)	0	Dead	One primary only	72	52108017
Black	Male	8170	T4	N0	0	No radiation and/or cancer-directed surgery	Not recommended	No/Unknown	999	10	No	No	No	Yes	Dead (attributable to this cancer dx)	0	Dead	One primary only	54	52110337
White	Male	8170	TX	N0	0	No radiation and/or cancer-directed surgery	Not recommended	Yes	999	998	No	No	No	Yes	Dead (attributable to this cancer dx)	3	Dead	One primary only	76	52111350
White	Male	8170	T3b	N0	0	No radiation and/or cancer-directed surgery	Not recommended	No/Unknown	51	10	No	No	No	Yes	Dead (attributable to this cancer dx)	0	Dead	One primary only	58	52112422
White	Male	8170	T1	N0	0	No radiation and/or cancer-directed surgery	Not recommended	No/Unknown	14	10	No	No	No	Yes	Alive or dead of other cause	1	Dead	One primary only	52	52113877
Other (American Indian/AK Native, Asian/Pacific Islander)	Male	8170	T0	N0	0	No radiation and/or cancer-directed surgery	Not recommended	No/Unknown	0	10	No	No	No	Yes	Dead (attributable to this cancer dx)	0	Dead	One primary only	66	52114109
White	Male	8170	TX	N0	0	No radiation and/or cancer-directed surgery	Not recommended	Yes	999	999	No	No	No	Yes	Dead (attributable to this cancer dx)	6	Dead	One primary only	59	52115314
Other (American Indian/AK Native, Asian/Pacific Islander)	Female	8170	T4	NX	0	No radiation and/or cancer-directed surgery	Not recommended	No/Unknown	161	999	No	No	Yes	Yes	Dead (attributable to this cancer dx)	0	Dead	One primary only	62	52116139
Other (American Indian/AK Native, Asian/Pacific Islander)	Male	8170	T2	N1	36	No radiation and/or cancer-directed surgery	Surgery performed	Yes	180	10	No	No	Yes	Yes	Dead (attributable to this cancer dx)	4	Dead	One primary only	77	52117875
White	Male	8174	T3a	N1	0	No radiation and/or cancer-directed surgery	Not recommended	No/Unknown	93	999	Yes	No	No	Yes	Dead (attributable to this cancer dx)	8	Dead	One primary only	32	52119301
White	Male	8170	T4	NX	0	No radiation and/or cancer-directed surgery	Not recommended	Yes	999	999	No	No	No	Yes	Dead (attributable to this cancer dx)	0	Dead	One primary only	55	52121576
Other (American Indian/AK Native, Asian/Pacific Islander)	Male	8170	T1	N0	0	No radiation and/or cancer-directed surgery	Not recommended	No/Unknown	120	10	No	No	No	Yes	Dead (attributable to this cancer dx)	0	Dead	One primary only	42	52125677
White	Male	8170	T2	N0	0	No radiation and/or cancer-directed surgery	Not recommended	No/Unknown	48	10	Yes	No	No	Yes	Dead (attributable to this cancer dx)	0	Dead	One primary only	60	52128736
White	Male	8170	T3a	N1	0	No radiation and/or cancer-directed surgery	Not recommended	Yes	87	10	Yes	No	No	Yes	Dead (attributable to this cancer dx)	33	Dead	One primary only	60	52128741
Black	Female	8170	T3a	N0	0	No radiation and/or cancer-directed surgery	Not recommended	No/Unknown	140	10	No	No	No	Yes	Dead (attributable to this cancer dx)	0	Dead	One primary only	65	52132703
White	Male	8170	T1	N0	0	No radiation and/or cancer-directed surgery	Not recommended	Yes	60	10	No	No	No	Yes	Alive or dead of other cause	19	Alive	One primary only	56	52135858
White	Female	8170	TX	NX	0	No radiation and/or cancer-directed surgery	Not recommended	No/Unknown	999	10	No	No	No	Yes	Dead (attributable to this cancer dx)	0	Dead	One primary only	73	52136152
Other (American Indian/AK Native, Asian/Pacific Islander)	Male	8170	T1	N0	0	No radiation and/or cancer-directed surgery	Not recommended	No/Unknown	57	10	No	Yes	No	Yes	Dead (attributable to this cancer dx)	1	Dead	One primary only	83	52136243
White	Male	8170	T3a	NX	0	No radiation and/or cancer-directed surgery	Not recommended, contraindicated due to other cond; autopsy only (1973-2002)	No/Unknown	108	999	Yes	No	Yes	Yes	Dead (attributable to this cancer dx)	3	Dead	One primary only	70	52138375
White	Male	8170	T1	N0	0	No radiation and/or cancer-directed surgery	Not recommended	Yes	189	999	No	No	No	Yes	Dead (attributable to this cancer dx)	3	Dead	One primary only	75	52138416
White	Male	8170	TX	NX	0	No radiation and/or cancer-directed surgery	Not recommended	Yes	30	10	Yes	No	No	Yes	Dead (attributable to this cancer dx)	6	Dead	One primary only	54	52939265
White	Male	8170	T2	NX	0	No radiation and/or cancer-directed surgery	Not recommended	Yes	33	10	No	No	No	Yes	Dead (attributable to this cancer dx)	2	Dead	One primary only	64	52940103
Other (American Indian/AK Native, Asian/Pacific Islander)	Male	8170	T1	N0	0	No radiation and/or cancer-directed surgery	Not recommended	No/Unknown	95	20	No	No	No	Yes	Dead (attributable to this cancer dx)	5	Dead	One primary only	87	52941879
White	Male	8170	TX	N0	0	No radiation and/or cancer-directed surgery	Not recommended	No/Unknown	999	20	No	No	No	Yes	Dead (attributable to this cancer dx)	0	Dead	One primary only	81	52946038
Other (American Indian/AK Native, Asian/Pacific Islander)	Male	8170	T3a	N0	0	No radiation and/or cancer-directed surgery	Not recommended	No/Unknown	130	998	No	No	No	Yes	Dead (attributable to this cancer dx)	1	Dead	One primary only	77	52946188
White	Male	8170	T1	N0	0	No radiation and/or cancer-directed surgery	Not recommended	No/Unknown	999	10	No	No	No	Yes	Alive or dead of other cause	0	Dead	One primary only	60	52947560
Other (American Indian/AK Native, Asian/Pacific Islander)	Female	8170	T1	N0	0	No radiation and/or cancer-directed surgery	Not recommended	Yes	50	10	Yes	No	No	Yes	Dead (attributable to this cancer dx)	3	Dead	One primary only	73	52947645
Other (American Indian/AK Native, Asian/Pacific Islander)	Male	8170	T4	NX	0	No radiation and/or cancer-directed surgery	Not recommended	No/Unknown	999	999	No	No	No	Yes	Dead (attributable to this cancer dx)	0	Dead	One primary only	58	52948362
Black	Male	8170	T1	N0	0	No radiation and/or cancer-directed surgery	Not recommended	No/Unknown	999	10	No	No	No	Yes	Dead (attributable to this cancer dx)	2	Dead	One primary only	56	52950582
White	Male	8170	T2	N0	0	No radiation and/or cancer-directed surgery	Not recommended	Yes	36	999	Yes	No	No	Yes	Dead (attributable to this cancer dx)	3	Dead	One primary only	70	52951468
White	Male	8170	T4	N0	0	No radiation and/or cancer-directed surgery	Not recommended	No/Unknown	60	10	No	No	No	Yes	Dead (attributable to this cancer dx)	0	Dead	One primary only	57	52958638
White	Female	8170	T3a	N0	0	No radiation and/or cancer-directed surgery	Not recommended	No/Unknown	62	998	No	No	No	Yes	Dead (attributable to this cancer dx)	18	Dead	One primary only	65	52965371
White	Male	8170	T1	N0	0	No radiation and/or cancer-directed surgery	Not recommended	No/Unknown	160	10	No	No	No	Yes	Dead (attributable to this cancer dx)	2	Dead	One primary only	75	52966444
White	Male	8170	TX	NX	0	No radiation and/or cancer-directed surgery	Not recommended	No/Unknown	999	999	Yes	No	No	Yes	Dead (attributable to this cancer dx)	0	Dead	One primary only	46	52966516
White	Male	8170	T3a	N1	0	No radiation and/or cancer-directed surgery	Not recommended	Yes	51	10	No	No	No	Yes	Dead (attributable to this cancer dx)	18	Dead	One primary only	66	52968752
White	Female	8170	T1	N0	0	No radiation and/or cancer-directed surgery	Not recommended	Yes	28	20	No	No	No	Yes	Dead (attributable to this cancer dx)	26	Dead	One primary only	79	52970211
White	Female	8170	T2	N1	0	No radiation and/or cancer-directed surgery	Not recommended	No/Unknown	61	10	No	No	No	Yes	Dead (attributable to this cancer dx)	1	Dead	One primary only	72	52972225
White	Male	8170	TX	N0	0	No radiation and/or cancer-directed surgery	Recommended, unknown if performed	No/Unknown	999	10	No	No	No	Yes	Dead (attributable to this cancer dx)	1	Dead	One primary only	75	52973613
White	Male	8170	T2	N0	0	No radiation and/or cancer-directed surgery	Not recommended	No/Unknown	35	10	No	No	No	Yes	Dead (attributable to this cancer dx)	1	Dead	One primary only	76	52974297
Other (American Indian/AK Native, Asian/Pacific Islander)	Male	8170	T3b	N0	0	No radiation and/or cancer-directed surgery	Not recommended	Yes	80	999	No	No	No	Yes	Dead (attributable to this cancer dx)	2	Dead	One primary only	74	52974636
White	Female	8170	T2	N0	0	No radiation and/or cancer-directed surgery	Not recommended	Yes	41	10	No	No	No	Yes	Dead (attributable to this cancer dx)	1	Dead	One primary only	46	52978130
White	Male	8170	T3a	N0	0	No radiation and/or cancer-directed surgery	Not recommended	Yes	180	999	No	No	No	Yes	Dead (attributable to this cancer dx)	1	Dead	One primary only	54	52978444
White	Male	8170	T4	N0	0	No radiation and/or cancer-directed surgery	Not recommended	Yes	29	20	Yes	No	No	Yes	Dead (attributable to this cancer dx)	4	Dead	One primary only	58	52978916
Black	Male	8170	T1	N0	0	No radiation and/or cancer-directed surgery	Not recommended	Yes	90	10	Yes	No	No	Yes	Dead (attributable to this cancer dx)	2	Dead	One primary only	62	52986155
Black	Male	8170	T2	NX	0	No radiation and/or cancer-directed surgery	Not recommended	No/Unknown	49	10	No	No	No	Yes	Dead (attributable to this cancer dx)	2	Dead	One primary only	54	52987036
Other (American Indian/AK Native, Asian/Pacific Islander)	Female	8170	T3a	N0	0	No radiation and/or cancer-directed surgery	Not recommended	Yes	78	20	No	No	No	Yes	Dead (attributable to this cancer dx)	5	Dead	One primary only	86	52987339
White	Female	8170	T4	N1	0	No radiation and/or cancer-directed surgery	Not recommended	Yes	83	20	Yes	No	No	Yes	Dead (attributable to this cancer dx)	2	Dead	One primary only	69	52993510
White	Male	8170	TX	NX	0	No radiation and/or cancer-directed surgery	Recommended but not performed, unknown reason	No/Unknown	76	999	No	No	No	Yes	Dead (attributable to this cancer dx)	0	Dead	One primary only	55	52995726
Black	Male	8170	TX	N0	0	No radiation and/or cancer-directed surgery	Not recommended	No/Unknown	999	10	No	No	No	Yes	Dead (attributable to this cancer dx)	1	Dead	One primary only	77	52996084
White	Male	8170	TX	N0	0	No radiation and/or cancer-directed surgery	Not recommended	No/Unknown	999	10	Yes	No	No	Yes	Dead (attributable to this cancer dx)	1	Dead	One primary only	56	52997693
Black	Male	8170	T3b	N0	0	No radiation and/or cancer-directed surgery	Not recommended	No/Unknown	158	10	No	No	No	Yes	Dead (attributable to this cancer dx)	5	Dead	One primary only	63	52998101
White	Male	8170	T4	N0	0	No radiation and/or cancer-directed surgery	Not recommended	No/Unknown	69	999	No	No	No	Yes	Dead (attributable to this cancer dx)	5	Dead	One primary only	84	52998557
White	Female	8170	TX	N0	0	No radiation and/or cancer-directed surgery	Not recommended	No/Unknown	999	10	No	No	No	Yes	Dead (attributable to this cancer dx)	1	Dead	One primary only	58	52998741
White	Male	8170	TX	NX	0	Radiation after surgery	Not recommended	No/Unknown	97	10	Yes	No	No	Yes	Dead (attributable to this cancer dx)	0	Dead	One primary only	66	53002347
Other (American Indian/AK Native, Asian/Pacific Islander)	Male	8170	T1	N0	0	Radiation after surgery	Not recommended	No/Unknown	999	10	Yes	No	No	Yes	Dead (attributable to this cancer dx)	8	Dead	One primary only	46	53006089
White	Male	8170	TX	NX	0	No radiation and/or cancer-directed surgery	Not recommended	Yes	48	998	Yes	No	Yes	Yes	Alive or dead of other cause	18	Alive	One primary only	67	53006204
White	Male	8170	T3a	NX	0	No radiation and/or cancer-directed surgery	Not recommended	Yes	128	10	No	No	No	Yes	Dead (attributable to this cancer dx)	1	Dead	One primary only	34	53007966
White	Male	8170	T2	NX	0	No radiation and/or cancer-directed surgery	Not recommended	No/Unknown	62	998	No	No	No	Yes	Alive or dead of other cause	13	Dead	1st of 2 or more primaries	71	53008395
White	Female	8170	T3b	N0	0	No radiation and/or cancer-directed surgery	Not recommended	No/Unknown	80	998	No	No	No	Yes	Dead (attributable to this cancer dx)	2	Dead	One primary only	72	53016042
Other (American Indian/AK Native, Asian/Pacific Islander)	Female	8170	T1	N1	0	No radiation and/or cancer-directed surgery	Not recommended	Yes	108	10	Yes	No	No	Yes	Dead (attributable to this cancer dx)	7	Dead	One primary only	53	53018053
White	Female	8170	TX	N0	0	No radiation and/or cancer-directed surgery	Not recommended	No/Unknown	999	20	No	No	No	Yes	Dead (attributable to this cancer dx)	1	Dead	One primary only	68	53019727
Other (American Indian/AK Native, Asian/Pacific Islander)	Male	8170	T4	N0	0	No radiation and/or cancer-directed surgery	Not recommended	No/Unknown	999	998	No	No	No	Yes	Dead (attributable to this cancer dx)	0	Dead	One primary only	74	53023862
White	Male	8171	T3b	N0	60	No radiation and/or cancer-directed surgery	Surgery performed	Yes	132	10	No	No	No	Yes	Dead (attributable to this cancer dx)	3	Dead	One primary only	25	53028833
White	Male	8170	TX	N0	0	No radiation and/or cancer-directed surgery	Not recommended	No/Unknown	999	10	No	No	No	Yes	Dead (attributable to this cancer dx)	11	Dead	One primary only	46	53034188
White	Male	8170	TX	NX	0	No radiation and/or cancer-directed surgery	Not recommended	No/Unknown	999	10	No	No	No	Yes	Dead (attributable to this cancer dx)	17	Dead	One primary only	79	53035053
White	Male	8170	T3a	N0	0	No radiation and/or cancer-directed surgery	Not recommended	No/Unknown	98	10	No	No	No	Yes	Dead (attributable to this cancer dx)	1	Dead	One primary only	62	53035719
White	Male	8170	T3b	NX	0	No radiation and/or cancer-directed surgery	Not recommended	Yes	999	10	No	No	No	Yes	Dead (attributable to this cancer dx)	4	Dead	One primary only	53	53035984
Other (American Indian/AK Native, Asian/Pacific Islander)	Male	8170	T1	N0	0	No radiation and/or cancer-directed surgery	Not recommended	No/Unknown	160	10	No	No	No	Yes	Dead (attributable to this cancer dx)	2	Dead	One primary only	66	53036724
White	Male	8170	TX	NX	0	No radiation and/or cancer-directed surgery	Not recommended	No/Unknown	999	10	No	No	No	Yes	Dead (attributable to this cancer dx)	0	Dead	One primary only	57	53037538
Black	Male	8170	TX	N1	0	No radiation and/or cancer-directed surgery	Not recommended	No/Unknown	73	10	No	No	No	Yes	Dead (attributable to this cancer dx)	0	Dead	One primary only	68	53039099
White	Female	8170	TX	N0	0	No radiation and/or cancer-directed surgery	Not recommended	No/Unknown	999	999	No	Yes	No	Yes	Dead (attributable to this cancer dx)	19	Dead	One primary only	64	53041826
White	Female	8170	TX	NX	0	No radiation and/or cancer-directed surgery	Not recommended	No/Unknown	79	10	No	No	No	Yes	Alive or dead of other cause	10	Alive	One primary only	62	53043859
Other (American Indian/AK Native, Asian/Pacific Islander)	Female	8170	T2	N1	0	No radiation and/or cancer-directed surgery	Not recommended	Yes	30	10	No	No	No	Yes	Dead (attributable to this cancer dx)	1	Dead	One primary only	35	53044646
White	Female	8170	T3a	N0	0	No radiation and/or cancer-directed surgery	Not recommended	No/Unknown	90	10	No	No	No	Yes	Dead (attributable to this cancer dx)	2	Dead	One primary only	74	53056889
White	Male	8170	T3b	N0	0	No radiation and/or cancer-directed surgery	Not recommended	No/Unknown	110	999	No	No	No	Yes	Dead (attributable to this cancer dx)	4	Dead	One primary only	61	53062865
Black	Female	8170	T4	N0	0	No radiation and/or cancer-directed surgery	Not recommended	Yes	160	10	No	No	Yes	Yes	Dead (attributable to this cancer dx)	2	Dead	One primary only	66	53064753
White	Male	8170	T3a	N1	0	No radiation and/or cancer-directed surgery	Not recommended	No/Unknown	90	999	No	No	No	Yes	Dead (attributable to this cancer dx)	0	Dead	One primary only	62	53067748
White	Male	8170	T2	N0	0	No radiation and/or cancer-directed surgery	Not recommended	No/Unknown	48	20	No	No	No	Yes	Dead (attributable to this cancer dx)	20	Dead	One primary only	65	53074578
Other (American Indian/AK Native, Asian/Pacific Islander)	Male	8170	T3a	N0	0	No radiation and/or cancer-directed surgery	Not recommended	Yes	104	10	No	No	Yes	Yes	Dead (attributable to this cancer dx)	2	Dead	One primary only	43	53076595
White	Male	8170	T1	N0	0	No radiation and/or cancer-directed surgery	Not recommended	Yes	69	20	No	No	No	Yes	Alive or dead of other cause	6	Alive	One primary only	50	53078477
White	Male	8170	T3b	N1	0	No radiation and/or cancer-directed surgery	Not recommended	No/Unknown	130	10	No	No	No	Yes	Dead (attributable to this cancer dx)	1	Dead	One primary only	62	53080014
Other (American Indian/AK Native, Asian/Pacific Islander)	Male	8170	T3b	N0	0	No radiation and/or cancer-directed surgery	Not recommended	No/Unknown	999	10	No	No	Yes	Yes	Dead (attributable to this cancer dx)	1	Dead	One primary only	54	53081437
Black	Female	8170	T3a	N0	0	No radiation and/or cancer-directed surgery	Not recommended	No/Unknown	175	10	No	No	No	Yes	Dead (attributable to this cancer dx)	4	Dead	One primary only	24	53081455
Other (American Indian/AK Native, Asian/Pacific Islander)	Male	8170	T1	N0	0	No radiation and/or cancer-directed surgery	Not recommended	No/Unknown	115	10	Yes	No	Yes	Yes	Dead (attributable to this cancer dx)	0	Dead	One primary only	69	53084261
White	Male	8170	TX	NX	0	No radiation and/or cancer-directed surgery	Not recommended	No/Unknown	999	10	No	No	No	Yes	Dead (attributable to this cancer dx)	0	Dead	One primary only	54	53084265
White	Male	8170	T3a	N0	0	No radiation and/or cancer-directed surgery	Not recommended	No/Unknown	150	10	No	No	No	Yes	Dead (attributable to this cancer dx)	1	Dead	One primary only	72	53085778
White	Male	8170	T1	N0	0	No radiation and/or cancer-directed surgery	Not recommended	Yes	131	20	No	No	No	Yes	Dead (attributable to this cancer dx)	4	Dead	One primary only	60	53086069
Black	Female	8170	T3a	N0	0	No radiation and/or cancer-directed surgery	Not recommended	Yes	160	10	No	No	No	Yes	Dead (attributable to this cancer dx)	2	Dead	One primary only	65	53092252
White	Female	8170	T3a	N0	0	No radiation and/or cancer-directed surgery	Not recommended	No/Unknown	120	998	No	No	No	Yes	Dead (attributable to this cancer dx)	1	Dead	One primary only	87	53099206
White	Male	8170	TX	NX	0	No radiation and/or cancer-directed surgery	Not recommended	Yes	999	999	No	No	Yes	Yes	Alive or dead of other cause	3	Alive	One primary only	62	53099547
White	Female	8170	T1	N0	0	No radiation and/or cancer-directed surgery	Not recommended	No/Unknown	999	10	No	No	No	Yes	Dead (attributable to this cancer dx)	1	Dead	One primary only	75	53100193
Other (American Indian/AK Native, Asian/Pacific Islander)	Male	8170	T3b	N0	0	No radiation and/or cancer-directed surgery	Not recommended	Yes	16	10	No	No	No	Yes	Dead (attributable to this cancer dx)	3	Dead	One primary only	51	53102731
White	Male	8170	T4	N0	0	No radiation and/or cancer-directed surgery	Not recommended	Yes	139	10	No	No	No	Yes	Dead (attributable to this cancer dx)	1	Dead	One primary only	70	53108016
White	Female	8170	T4	N1	61	No radiation and/or cancer-directed surgery	Surgery performed	No/Unknown	22	10	No	No	No	Yes	Alive or dead of other cause	2	Alive	One primary only	63	53110968
White	Male	8170	T1	N0	0	No radiation and/or cancer-directed surgery	Not recommended	No/Unknown	35	10	Yes	No	No	Yes	Dead (attributable to this cancer dx)	0	Dead	One primary only	51	53114531
White	Male	8170	TX	NX	0	No radiation and/or cancer-directed surgery	Not recommended	No/Unknown	103	10	No	No	No	Yes	Dead (attributable to this cancer dx)	0	Dead	One primary only	59	53115007
White	Female	8170	TX	N0	0	No radiation and/or cancer-directed surgery	Not recommended	No/Unknown	999	999	No	No	No	Yes	Alive or dead of other cause	0	Alive	One primary only	53	53118743
White	Female	8170	T3a	N0	23	No radiation and/or cancer-directed surgery	Surgery performed	Yes	63	998	No	No	No	Yes	Alive or dead of other cause	1	Alive	One primary only	55	53119214
White	Female	8170	TX	N1	0	No radiation and/or cancer-directed surgery	Not recommended	No/Unknown	999	10	No	No	Yes	Yes	Alive or dead of other cause	0	Alive	One primary only	77	53121301
Other (American Indian/AK Native, Asian/Pacific Islander)	Female	8170	TX	N0	0	No radiation and/or cancer-directed surgery	Not recommended	No/Unknown	9	10	No	No	Yes	Yes	Alive or dead of other cause	1	Alive	One primary only	82	53123449
White	Male	8170	T1	N0	0	No radiation and/or cancer-directed surgery	Not recommended	Yes	81	999	Yes	No	No	Yes	Alive or dead of other cause	2	Alive	One primary only	63	53125957
Other (American Indian/AK Native, Asian/Pacific Islander)	Male	8170	T1	N0	0	No radiation and/or cancer-directed surgery	Not recommended, contraindicated due to other cond; autopsy only (1973-2002)	No/Unknown	100	10	No	No	No	Yes	Alive or dead of other cause	1	Alive	One primary only	81	53146089
White	Male	8170	TX	N1	0	No radiation and/or cancer-directed surgery	Not recommended	No/Unknown	999	999	No	No	No	Yes	Alive or dead of other cause	9	Alive	One primary only	59	53196492
Other (American Indian/AK Native, Asian/Pacific Islander)	Male	8170	TX	N0	0	No radiation and/or cancer-directed surgery	Not recommended	No/Unknown	170	20	No	No	No	Yes	Dead (attributable to this cancer dx)	1	Dead	One primary only	57	53205138
Black	Female	8170	TX	N0	0	No radiation and/or cancer-directed surgery	Not recommended	No/Unknown	999	20	No	No	No	Yes	Alive or dead of other cause	0	Dead	One primary only	60	54031474
White	Male	8170	T2	N0	0	No radiation and/or cancer-directed surgery	Not recommended	Yes	38	999	Yes	No	Yes	Yes	Dead (attributable to this cancer dx)	12	Dead	One primary only	56	54034600
Black	Male	8170	T3a	N0	0	Radiation after surgery	Not recommended	No/Unknown	60	10	No	No	No	Yes	Alive or dead of other cause	10	Alive	One primary only	58	54037529
White	Male	8170	T4	NX	0	No radiation and/or cancer-directed surgery	Not recommended	No/Unknown	200	10	Yes	No	No	Yes	Alive or dead of other cause	1	Alive	One primary only	57	54037802
White	Male	8170	T1	N1	0	No radiation and/or cancer-directed surgery	Not performed, patient died prior to recommended surgery	No/Unknown	140	20	No	No	No	Yes	Dead (attributable to this cancer dx)	0	Dead	One primary only	75	68529298
White	Male	8170	TX	NX	0	No radiation and/or cancer-directed surgery	Not recommended	No/Unknown	999	10	Yes	Yes	No	Yes	Dead (attributable to this cancer dx)	0	Dead	One primary only	49	68530713
White	Male	8170	T3a	N0	0	No radiation and/or cancer-directed surgery	Not recommended	Yes	180	10	No	No	No	Yes	Alive or dead of other cause	1	Dead	One primary only	63	68530935
White	Male	8170	T3a	N0	0	No radiation and/or cancer-directed surgery	Not recommended	No/Unknown	78	10	No	No	No	Yes	Dead (attributable to this cancer dx)	0	Dead	1st of 2 or more primaries	63	68531183
White	Male	8170	T3a	N0	0	No radiation and/or cancer-directed surgery	Not recommended, contraindicated due to other cond; autopsy only (1973-2002)	Yes	82	10	Yes	No	No	Yes	Dead (attributable to this cancer dx)	1	Dead	One primary only	66	68531260
White	Male	8170	T1	N0	0	No radiation and/or cancer-directed surgery	Not recommended	No/Unknown	999	10	No	No	No	Yes	Dead (attributable to this cancer dx)	0	Dead	One primary only	49	68533599
Black	Male	8170	T3a	N0	0	No radiation and/or cancer-directed surgery	Not recommended	No/Unknown	86	10	No	No	No	Yes	Dead (attributable to this cancer dx)	0	Dead	One primary only	57	68534488
White	Female	8170	T1	N0	0	No radiation and/or cancer-directed surgery	Not recommended	No/Unknown	50	10	No	No	No	Yes	Dead (attributable to this cancer dx)	0	Dead	One primary only	44	68534988
White	Male	8170	T3a	N0	0	No radiation and/or cancer-directed surgery	Not recommended	No/Unknown	100	998	No	No	No	Yes	Dead (attributable to this cancer dx)	2	Dead	One primary only	64	68534991
Other (American Indian/AK Native, Asian/Pacific Islander)	Female	8170	T1	N0	0	No radiation and/or cancer-directed surgery	Not recommended	Yes	82	10	No	No	No	Yes	Dead (attributable to this cancer dx)	1	Dead	One primary only	67	68535237
Other (American Indian/AK Native, Asian/Pacific Islander)	Male	8170	T1	N0	0	No radiation and/or cancer-directed surgery	Not recommended	No/Unknown	65	10	No	No	No	Yes	Dead (attributable to this cancer dx)	0	Dead	One primary only	71	68535245
Other (American Indian/AK Native, Asian/Pacific Islander)	Female	8170	T2	N0	0	No radiation and/or cancer-directed surgery	Not recommended	No/Unknown	30	10	No	No	No	Yes	Dead (attributable to this cancer dx)	14	Dead	One primary only	91	68538537
Other (American Indian/AK Native, Asian/Pacific Islander)	Male	8170	T1	N1	0	No radiation and/or cancer-directed surgery	Not recommended	No/Unknown	45	10	Yes	No	No	Yes	Dead (attributable to this cancer dx)	3	Dead	One primary only	60	68556524
White	Male	8170	T4	N1	0	No radiation and/or cancer-directed surgery	Not recommended	Yes	80	10	No	No	No	Yes	Dead (attributable to this cancer dx)	1	Dead	One primary only	54	68557321
White	Female	8170	T3a	N0	0	No radiation and/or cancer-directed surgery	Not recommended	Yes	72	10	No	No	No	Yes	Dead (attributable to this cancer dx)	5	Dead	One primary only	58	68560488
White	Male	8170	T3b	N0	0	No radiation and/or cancer-directed surgery	Not recommended	No/Unknown	110	10	No	No	No	Yes	Dead (attributable to this cancer dx)	0	Dead	One primary only	52	68561190
White	Male	8170	T1	N0	0	No radiation and/or cancer-directed surgery	Not recommended	No/Unknown	210	998	No	No	No	Yes	Dead (attributable to this cancer dx)	2	Dead	One primary only	58	68562316
White	Male	8170	T3b	N1	0	No radiation and/or cancer-directed surgery	Not recommended	No/Unknown	100	10	No	No	No	Yes	Dead (attributable to this cancer dx)	0	Dead	One primary only	64	68562698
Other (American Indian/AK Native, Asian/Pacific Islander)	Male	8170	T3b	N0	0	No radiation and/or cancer-directed surgery	Not recommended	No/Unknown	210	10	No	No	No	Yes	Dead (attributable to this cancer dx)	0	Dead	One primary only	59	68562957
White	Female	8170	T4	N0	0	No radiation and/or cancer-directed surgery	Not recommended	No/Unknown	999	10	No	No	Yes	Yes	Dead (attributable to this cancer dx)	2	Dead	One primary only	57	68563383
Other (American Indian/AK Native, Asian/Pacific Islander)	Female	8170	T4	N0	0	No radiation and/or cancer-directed surgery	Not recommended	No/Unknown	110	10	No	No	No	Yes	Dead (attributable to this cancer dx)	7	Dead	One primary only	63	68566695
White	Female	8170	T1	N0	0	No radiation and/or cancer-directed surgery	Not recommended	No/Unknown	95	10	No	No	No	Yes	Dead (attributable to this cancer dx)	1	Dead	One primary only	65	68568956
White	Male	8170	T1	N0	0	No radiation and/or cancer-directed surgery	Not recommended	Yes	53	10	No	No	No	Yes	Alive or dead of other cause	68	Alive	One primary only	72	68571302
Black	Female	8170	T1	NX	0	No radiation and/or cancer-directed surgery	Not recommended	No/Unknown	200	10	No	No	No	Yes	Dead (attributable to this cancer dx)	0	Dead	One primary only	48	68571459
White	Male	8170	T4	N0	0	No radiation and/or cancer-directed surgery	Not recommended	Yes	95	10	No	No	No	Yes	Dead (attributable to this cancer dx)	20	Dead	One primary only	51	68572971
White	Male	8170	T3b	N0	0	No radiation and/or cancer-directed surgery	Not recommended	No/Unknown	105	10	No	No	No	Yes	Dead (attributable to this cancer dx)	0	Dead	One primary only	54	68580790
White	Male	8170	T1	N0	0	No radiation and/or cancer-directed surgery	Not recommended	No/Unknown	17	10	No	No	No	Yes	Dead (attributable to this cancer dx)	0	Dead	One primary only	62	68582779
White	Male	8170	T4	N0	0	No radiation and/or cancer-directed surgery	Not recommended	No/Unknown	999	10	No	No	No	Yes	Dead (attributable to this cancer dx)	1	Dead	One primary only	58	68583852
White	Male	8170	T0	N1	0	No radiation and/or cancer-directed surgery	Not recommended	No/Unknown	0	10	Yes	No	No	Yes	Dead (attributable to this cancer dx)	1	Dead	One primary only	62	68586024
White	Male	8170	T1	N0	0	No radiation and/or cancer-directed surgery	Not recommended	No/Unknown	50	10	No	No	No	Yes	Dead (attributable to this cancer dx)	0	Dead	One primary only	67	68586709
Other (American Indian/AK Native, Asian/Pacific Islander)	Male	8170	TX	NX	0	No radiation and/or cancer-directed surgery	Not recommended	No/Unknown	999	10	No	No	No	Yes	Dead (attributable to this cancer dx)	3	Dead	One primary only	47	68589230
White	Male	8170	T4	N0	0	No radiation and/or cancer-directed surgery	Not recommended	No/Unknown	53	999	No	No	No	Yes	Alive or dead of other cause	1	Dead	One primary only	53	68594659
White	Male	8170	T1	N0	0	No radiation and/or cancer-directed surgery	Not recommended	No/Unknown	999	10	No	No	No	Yes	Dead (attributable to this cancer dx)	0	Dead	One primary only	59	68595068
Other (American Indian/AK Native, Asian/Pacific Islander)	Female	8170	TX	NX	0	No radiation and/or cancer-directed surgery	Not recommended	Yes	999	999	No	No	No	Yes	Dead (attributable to this cancer dx)	4	Dead	One primary only	61	68600270
White	Male	8170	T3b	N0	0	No radiation and/or cancer-directed surgery	Not recommended	No/Unknown	32	10	No	No	No	Yes	Dead (attributable to this cancer dx)	1	Dead	One primary only	58	68601108
White	Male	8170	T1	NX	0	No radiation and/or cancer-directed surgery	Not recommended	No/Unknown	50	998	No	No	Yes	Yes	Dead (attributable to this cancer dx)	0	Dead	One primary only	60	68603579
White	Male	8170	TX	N0	0	No radiation and/or cancer-directed surgery	Not recommended	No/Unknown	999	999	No	Yes	No	Yes	Dead (attributable to this cancer dx)	3	Dead	One primary only	58	68609227
Black	Female	8170	T1	N0	0	No radiation and/or cancer-directed surgery	Not recommended	No/Unknown	25	10	No	No	No	Yes	Dead (attributable to this cancer dx)	27	Dead	One primary only	48	68612795
White	Male	8170	T3b	NX	0	No radiation and/or cancer-directed surgery	Not recommended	No/Unknown	126	10	No	No	No	Yes	Dead (attributable to this cancer dx)	0	Dead	One primary only	64	68619889
White	Male	8170	T1	N0	0	No radiation and/or cancer-directed surgery	Not recommended	No/Unknown	999	10	No	No	No	Yes	Dead (attributable to this cancer dx)	0	Dead	One primary only	45	68621321
Other (American Indian/AK Native, Asian/Pacific Islander)	Male	8170	T3a	NX	0	No radiation and/or cancer-directed surgery	Not recommended	No/Unknown	120	999	No	No	No	Yes	Alive or dead of other cause	8	Dead	1st of 2 or more primaries	85	68622821
White	Male	8170	T1	N0	0	No radiation and/or cancer-directed surgery	Not recommended	Yes	42	10	No	No	No	Yes	Dead (attributable to this cancer dx)	2	Dead	One primary only	41	68622987
White	Male	8170	T3b	N1	0	No radiation and/or cancer-directed surgery	Not recommended	No/Unknown	999	999	Yes	No	Yes	Yes	Dead (attributable to this cancer dx)	2	Dead	One primary only	44	68635011
Other (American Indian/AK Native, Asian/Pacific Islander)	Male	8170	T3a	N0	0	No radiation and/or cancer-directed surgery	Not recommended	No/Unknown	90	10	No	No	No	Yes	Dead (attributable to this cancer dx)	1	Dead	One primary only	53	68638309
White	Male	8170	T4	N1	0	No radiation and/or cancer-directed surgery	Not recommended	No/Unknown	218	10	No	No	No	Yes	Dead (attributable to this cancer dx)	0	Dead	One primary only	82	68644765
White	Female	8170	T2	N0	0	No radiation and/or cancer-directed surgery	Not recommended	No/Unknown	50	20	No	No	Yes	Yes	Dead (attributable to this cancer dx)	0	Dead	One primary only	60	68645109
White	Male	8170	TX	N0	0	No radiation and/or cancer-directed surgery	Not recommended	Yes	999	10	Yes	Yes	No	Yes	Dead (attributable to this cancer dx)	3	Dead	One primary only	52	68648507
Other (American Indian/AK Native, Asian/Pacific Islander)	Male	8170	TX	N0	0	No radiation and/or cancer-directed surgery	Not recommended	No/Unknown	104	10	No	No	No	Yes	Dead (attributable to this cancer dx)	8	Dead	One primary only	61	68648906
White	Male	8170	T3a	N0	0	No radiation and/or cancer-directed surgery	Not recommended	Yes	103	999	No	No	No	Yes	Dead (attributable to this cancer dx)	19	Dead	One primary only	46	68651581
White	Female	8170	T3a	N0	0	No radiation and/or cancer-directed surgery	Not recommended	No/Unknown	102	10	No	No	No	Yes	Dead (attributable to this cancer dx)	2	Dead	One primary only	82	68655801
Black	Male	8170	TX	N0	0	No radiation and/or cancer-directed surgery	Not recommended	No/Unknown	999	10	Yes	No	No	Yes	Dead (attributable to this cancer dx)	0	Dead	One primary only	58	68657032
White	Male	8170	T1	N0	0	No radiation and/or cancer-directed surgery	Not recommended	No/Unknown	999	10	No	No	No	Yes	Alive or dead of other cause	0	Dead	One primary only	47	68663391
White	Male	8170	T3a	N0	0	No radiation and/or cancer-directed surgery	Not recommended	No/Unknown	80	10	Yes	No	No	Yes	Dead (attributable to this cancer dx)	0	Dead	One primary only	59	68671328
White	Male	8170	T3a	N0	0	No radiation and/or cancer-directed surgery	Not recommended	No/Unknown	66	10	No	No	No	Yes	Dead (attributable to this cancer dx)	6	Dead	One primary only	55	68679476
White	Male	8170	T1	N0	0	No radiation and/or cancer-directed surgery	Not recommended	Yes	157	10	No	No	No	Yes	Dead (attributable to this cancer dx)	2	Dead	One primary only	58	68680329
White	Female	8170	T4	N0	0	No radiation and/or cancer-directed surgery	Not recommended	No/Unknown	999	10	No	No	No	Yes	Alive or dead of other cause	0	Dead	One primary only	51	68688259
White	Male	8170	TX	N0	0	No radiation and/or cancer-directed surgery	Not recommended	No/Unknown	999	10	No	No	No	Yes	Dead (attributable to this cancer dx)	2	Dead	One primary only	66	68692571
Black	Male	8170	T4	N0	0	No radiation and/or cancer-directed surgery	Not recommended	No/Unknown	140	998	No	No	No	Yes	Dead (attributable to this cancer dx)	5	Dead	One primary only	91	68694333
Other (American Indian/AK Native, Asian/Pacific Islander)	Male	8170	T1	NX	0	No radiation and/or cancer-directed surgery	Not recommended	No/Unknown	999	10	Yes	No	No	Yes	Dead (attributable to this cancer dx)	12	Dead	1st of 2 or more primaries	64	68694817
White	Female	8170	T3a	N0	0	No radiation and/or cancer-directed surgery	Not recommended	Yes	60	10	No	No	No	Yes	Dead (attributable to this cancer dx)	5	Dead	One primary only	73	68701409
White	Male	8170	T2	N0	0	No radiation and/or cancer-directed surgery	Not recommended	No/Unknown	21	10	Yes	No	No	Yes	Dead (attributable to this cancer dx)	0	Dead	One primary only	74	68708140
Other (American Indian/AK Native, Asian/Pacific Islander)	Male	8170	T4	N0	0	No radiation and/or cancer-directed surgery	Not recommended	Yes	140	10	No	No	No	Yes	Dead (attributable to this cancer dx)	2	Dead	One primary only	45	68710968
White	Male	8170	T3a	N0	0	No radiation and/or cancer-directed surgery	Not recommended	No/Unknown	200	10	No	No	No	Yes	Dead (attributable to this cancer dx)	0	Dead	One primary only	54	68712853
White	Male	8170	T2	N1	0	No radiation and/or cancer-directed surgery	Not recommended	No/Unknown	50	999	No	No	No	Yes	Dead (attributable to this cancer dx)	2	Dead	One primary only	59	68713313
Black	Female	8170	TX	N0	0	No radiation and/or cancer-directed surgery	Not recommended	No/Unknown	999	10	No	No	No	Yes	Alive or dead of other cause	0	Dead	One primary only	83	68717625
White	Male	8170	T3b	N0	0	No radiation and/or cancer-directed surgery	Not recommended	No/Unknown	50	10	No	No	No	Yes	Dead (attributable to this cancer dx)	1	Dead	One primary only	53	68717924
Other (American Indian/AK Native, Asian/Pacific Islander)	Male	8170	T4	N0	0	No radiation and/or cancer-directed surgery	Recommended but not performed, unknown reason	Yes	70	10	Yes	No	No	Yes	Dead (attributable to this cancer dx)	2	Dead	One primary only	53	68721138
Other (American Indian/AK Native, Asian/Pacific Islander)	Male	8170	T3a	N0	0	No radiation and/or cancer-directed surgery	Not recommended	No/Unknown	91	10	Yes	No	No	Yes	Dead (attributable to this cancer dx)	1	Dead	One primary only	57	68722565
Other (American Indian/AK Native, Asian/Pacific Islander)	Male	8170	T3b	N1	0	No radiation and/or cancer-directed surgery	Not recommended	No/Unknown	999	998	No	No	No	Yes	Dead (attributable to this cancer dx)	0	Dead	One primary only	57	68726726
Black	Male	8170	T3a	N0	0	No radiation and/or cancer-directed surgery	Not recommended	No/Unknown	169	10	No	No	No	Yes	Dead (attributable to this cancer dx)	1	Dead	One primary only	76	68727930
Other (American Indian/AK Native, Asian/Pacific Islander)	Female	8170	T1	N0	0	No radiation and/or cancer-directed surgery	Not recommended	Yes	999	10	No	No	No	Yes	Alive or dead of other cause	15	Alive	One primary only	53	68730957
White	Male	8170	T1	N0	0	No radiation and/or cancer-directed surgery	Not recommended	No/Unknown	100	10	No	No	No	Yes	Dead (attributable to this cancer dx)	0	Dead	One primary only	61	68736771
Other (American Indian/AK Native, Asian/Pacific Islander)	Male	8170	T2	N0	0	No radiation and/or cancer-directed surgery	Not recommended	Yes	30	10	No	No	No	Yes	Dead (attributable to this cancer dx)	3	Dead	One primary only	53	68742927
White	Male	8170	T3b	N1	0	No radiation and/or cancer-directed surgery	Not recommended	No/Unknown	90	10	No	No	No	Yes	Dead (attributable to this cancer dx)	1	Dead	One primary only	68	68745666
Other (American Indian/AK Native, Asian/Pacific Islander)	Male	8170	T3a	N0	0	No radiation and/or cancer-directed surgery	Not recommended	No/Unknown	72	10	No	No	Yes	Yes	Dead (attributable to this cancer dx)	0	Dead	One primary only	67	68746083
White	Male	8170	T1	N0	0	No radiation and/or cancer-directed surgery	Not recommended	No/Unknown	54	998	No	No	No	Yes	Dead (attributable to this cancer dx)	0	Dead	One primary only	61	69823039
White	Female	8170	T3a	N1	0	No radiation and/or cancer-directed surgery	Not recommended	Yes	105	20	No	No	Yes	Yes	Alive or dead of other cause	53	Alive	One primary only	36	69828205
White	Female	8170	T1	N0	0	No radiation and/or cancer-directed surgery	Not recommended	No/Unknown	999	10	No	No	No	Yes	Dead (attributable to this cancer dx)	0	Dead	One primary only	48	69830156
White	Male	8170	T4	N1	0	No radiation and/or cancer-directed surgery	Not recommended	No/Unknown	120	10	No	No	No	Yes	Dead (attributable to this cancer dx)	2	Dead	One primary only	54	69831080
White	Male	8170	T3a	N1	0	No radiation and/or cancer-directed surgery	Recommended but not performed, unknown reason	Yes	110	10	No	No	No	Yes	Dead (attributable to this cancer dx)	0	Dead	One primary only	72	69831887
White	Male	8170	TX	N0	0	No radiation and/or cancer-directed surgery	Not recommended	No/Unknown	999	10	No	No	No	Yes	Dead (attributable to this cancer dx)	0	Dead	One primary only	70	69837124
Black	Female	8170	T4	N0	0	No radiation and/or cancer-directed surgery	Not recommended	Yes	89	10	No	No	Yes	Yes	Dead (attributable to this cancer dx)	0	Dead	One primary only	63	69839245
White	Male	8170	T3b	NX	0	No radiation and/or cancer-directed surgery	Not recommended	No/Unknown	999	999	No	No	No	Yes	Alive or dead of other cause	40	Dead	One primary only	44	69844042
White	Male	8170	T3b	N0	0	No radiation and/or cancer-directed surgery	Not recommended	No/Unknown	87	10	Yes	No	No	Yes	Dead (attributable to this cancer dx)	3	Dead	One primary only	59	69846192
White	Female	8170	TX	N0	0	No radiation and/or cancer-directed surgery	Not recommended	No/Unknown	80	10	No	No	No	Yes	Alive or dead of other cause	0	Alive	One primary only	66	69853947
White	Female	8172	T3a	NX	0	No radiation and/or cancer-directed surgery	Not recommended	No/Unknown	55	10	No	No	No	Yes	Dead (attributable to this cancer dx)	0	Dead	One primary only	56	69854370
White	Male	8170	T1	NX	0	No radiation and/or cancer-directed surgery	Not recommended	No/Unknown	100	10	No	No	No	Yes	Dead (attributable to this cancer dx)	0	Dead	One primary only	64	69854453
White	Female	8170	T1	NX	0	No radiation and/or cancer-directed surgery	Not recommended	No/Unknown	100	999	No	No	Yes	Yes	Dead (attributable to this cancer dx)	15	Dead	One primary only	60	69856615
White	Female	8170	T1	NX	0	No radiation and/or cancer-directed surgery	Not recommended	No/Unknown	49	998	No	No	No	Yes	Dead (attributable to this cancer dx)	0	Dead	One primary only	57	69858539
Black	Male	8170	T3b	N0	0	No radiation and/or cancer-directed surgery	Not recommended	Yes	100	10	No	No	Yes	Yes	Alive or dead of other cause	2	Dead	One primary only	58	69864076
White	Male	8170	TX	N0	0	No radiation and/or cancer-directed surgery	Not recommended	Yes	999	998	No	No	No	Yes	Dead (attributable to this cancer dx)	3	Dead	One primary only	74	69864745
White	Female	8170	T3a	N0	0	No radiation and/or cancer-directed surgery	Not recommended	Yes	100	10	No	No	No	Yes	Dead (attributable to this cancer dx)	1	Dead	One primary only	54	69865979
White	Male	8170	T1	N0	0	No radiation and/or cancer-directed surgery	Not recommended	Yes	22	10	Yes	No	No	Yes	Dead (attributable to this cancer dx)	7	Dead	One primary only	60	69867383
White	Male	8170	T3b	N0	0	No radiation and/or cancer-directed surgery	Recommended but not performed, unknown reason	No/Unknown	82	10	Yes	No	No	Yes	Dead (attributable to this cancer dx)	0	Dead	One primary only	60	69867452
White	Male	8170	T2	N0	0	No radiation and/or cancer-directed surgery	Not recommended	No/Unknown	39	20	No	No	No	Yes	Dead (attributable to this cancer dx)	1	Dead	One primary only	66	69867982
White	Male	8170	T3b	NX	0	No radiation and/or cancer-directed surgery	Not recommended	No/Unknown	45	10	No	No	No	Yes	Alive or dead of other cause	0	Dead	One primary only	60	69869406
White	Male	8170	TX	NX	0	No radiation and/or cancer-directed surgery	Not recommended	No/Unknown	999	999	No	No	No	Yes	Dead (attributable to this cancer dx)	0	Dead	One primary only	57	69870000
White	Male	8170	T1	N0	0	No radiation and/or cancer-directed surgery	Not recommended	No/Unknown	999	10	No	No	No	Yes	Dead (attributable to this cancer dx)	0	Dead	One primary only	60	69870323
White	Male	8170	T1	N0	0	No radiation and/or cancer-directed surgery	Not recommended	No/Unknown	100	10	No	No	No	Yes	Dead (attributable to this cancer dx)	3	Dead	One primary only	56	69875891
Black	Male	8170	T0	N0	0	No radiation and/or cancer-directed surgery	Not recommended	Yes	0	20	Yes	No	No	Yes	Dead (attributable to this cancer dx)	46	Dead	One primary only	63	69881122
White	Female	8170	T1	NX	0	No radiation and/or cancer-directed surgery	Not recommended	No/Unknown	150	10	No	No	No	Yes	Dead (attributable to this cancer dx)	0	Dead	One primary only	54	69889351
White	Female	8170	T4	NX	0	No radiation and/or cancer-directed surgery	Not recommended	No/Unknown	999	10	No	No	No	Yes	Dead (attributable to this cancer dx)	1	Dead	One primary only	72	69897101
White	Male	8170	T3a	NX	0	No radiation and/or cancer-directed surgery	Not recommended	No/Unknown	100	20	No	No	No	Yes	Dead (attributable to this cancer dx)	0	Dead	One primary only	77	69900382
White	Male	8170	T1	N0	0	No radiation and/or cancer-directed surgery	Not recommended	Yes	105	10	No	No	No	Yes	Dead (attributable to this cancer dx)	28	Dead	One primary only	22	69900906
White	Male	8170	T2	N0	0	No radiation and/or cancer-directed surgery	Not recommended	Yes	12	10	Yes	No	No	Yes	Dead (attributable to this cancer dx)	3	Dead	One primary only	64	69902697
White	Male	8170	T2	N0	0	No radiation and/or cancer-directed surgery	Not recommended	No/Unknown	93	10	No	No	No	Yes	Dead (attributable to this cancer dx)	0	Dead	One primary only	46	69903778
White	Female	8170	T1	N0	0	No radiation and/or cancer-directed surgery	Not recommended	No/Unknown	999	20	Yes	No	No	Yes	Dead (attributable to this cancer dx)	0	Dead	One primary only	80	69903791
Other (American Indian/AK Native, Asian/Pacific Islander)	Male	8170	T2	N0	0	No radiation and/or cancer-directed surgery	Not recommended	Yes	23	10	No	No	Yes	Yes	Dead (attributable to this cancer dx)	12	Dead	One primary only	55	69907501
White	Female	8172	T3a	N0	0	No radiation and/or cancer-directed surgery	Not recommended	No/Unknown	130	10	No	No	No	Yes	Dead (attributable to this cancer dx)	1	Dead	One primary only	61	69915514
White	Male	8170	T1	N0	0	No radiation and/or cancer-directed surgery	Recommended but not performed, unknown reason	No/Unknown	100	10	No	No	No	Yes	Dead (attributable to this cancer dx)	1	Dead	One primary only	84	69915949
White	Female	8170	TX	NX	0	No radiation and/or cancer-directed surgery	Not recommended	No/Unknown	88	10	No	No	No	Yes	Dead (attributable to this cancer dx)	5	Dead	One primary only	55	69917511
White	Male	8170	T3b	N0	0	No radiation and/or cancer-directed surgery	Not recommended	No/Unknown	141	998	No	No	No	Yes	Dead (attributable to this cancer dx)	2	Dead	One primary only	62	69919001
White	Male	8170	TX	N0	0	No radiation and/or cancer-directed surgery	Not recommended	No/Unknown	999	20	No	No	No	Yes	Dead (attributable to this cancer dx)	0	Dead	One primary only	58	69921941
White	Male	8170	T1	N0	0	No radiation and/or cancer-directed surgery	Not recommended	Yes	999	10	No	No	No	Yes	Dead (attributable to this cancer dx)	9	Dead	One primary only	51	69923793
Other (American Indian/AK Native, Asian/Pacific Islander)	Male	8170	T3b	N1	0	No radiation and/or cancer-directed surgery	Not recommended	Yes	999	998	No	No	No	Yes	Dead (attributable to this cancer dx)	1	Dead	One primary only	51	69927136
White	Male	8170	T3a	N1	0	No radiation and/or cancer-directed surgery	Not recommended	Yes	200	10	No	No	No	Yes	Dead (attributable to this cancer dx)	5	Dead	One primary only	67	69935729
Other (American Indian/AK Native, Asian/Pacific Islander)	Male	8170	T3a	NX	0	No radiation and/or cancer-directed surgery	Not recommended	Yes	140	10	No	No	No	Yes	Dead (attributable to this cancer dx)	2	Dead	One primary only	42	69936375
Black	Female	8170	T1	N0	0	No radiation and/or cancer-directed surgery	Not recommended	No/Unknown	999	10	No	No	No	Yes	Dead (attributable to this cancer dx)	0	Dead	One primary only	54	69938603
White	Male	8170	T1	N0	0	No radiation and/or cancer-directed surgery	Not recommended	No/Unknown	120	10	No	No	No	Yes	Dead (attributable to this cancer dx)	2	Dead	One primary only	57	69939394
White	Male	8170	T3a	N0	0	No radiation and/or cancer-directed surgery	Not recommended	Yes	53	10	No	No	No	Yes	Dead (attributable to this cancer dx)	6	Dead	One primary only	63	69948986
White	Male	8170	TX	N0	0	No radiation and/or cancer-directed surgery	Not recommended	Yes	999	10	No	No	No	Yes	Dead (attributable to this cancer dx)	3	Dead	One primary only	63	69950258
White	Male	8170	T3b	N0	0	No radiation and/or cancer-directed surgery	Not recommended	No/Unknown	999	10	No	No	No	Yes	Alive or dead of other cause	1	Dead	One primary only	52	69958974
White	Female	8170	T3a	N0	0	No radiation and/or cancer-directed surgery	Not recommended	No/Unknown	73	998	No	No	No	Yes	Dead (attributable to this cancer dx)	0	Dead	One primary only	76	69959687
White	Male	8170	T3b	N1	0	No radiation and/or cancer-directed surgery	Not recommended	No/Unknown	156	10	No	No	No	Yes	Dead (attributable to this cancer dx)	1	Dead	One primary only	64	69960267
White	Male	8170	T3b	N1	0	No radiation and/or cancer-directed surgery	Not recommended	No/Unknown	152	20	No	No	Yes	Yes	Dead (attributable to this cancer dx)	1	Dead	One primary only	63	69961068
White	Male	8170	T2	N0	0	No radiation and/or cancer-directed surgery	Not recommended	Yes	29	10	No	No	No	Yes	Dead (attributable to this cancer dx)	0	Dead	One primary only	61	69961315
White	Female	8170	TX	N0	0	No radiation and/or cancer-directed surgery	Not recommended	No/Unknown	999	999	Yes	No	No	Yes	Dead (attributable to this cancer dx)	7	Dead	One primary only	57	69971758
Other (American Indian/AK Native, Asian/Pacific Islander)	Female	8170	TX	N0	0	No radiation and/or cancer-directed surgery	Not recommended	No/Unknown	999	10	No	No	No	Yes	Dead (attributable to this cancer dx)	0	Dead	One primary only	56	69975774
Other (American Indian/AK Native, Asian/Pacific Islander)	Male	8170	T3a	N0	0	No radiation and/or cancer-directed surgery	Not recommended	No/Unknown	110	10	No	No	No	Yes	Dead (attributable to this cancer dx)	0	Dead	One primary only	39	69976590
White	Male	8170	T1	N0	0	No radiation and/or cancer-directed surgery	Not recommended	Yes	90	999	No	No	No	Yes	Dead (attributable to this cancer dx)	1	Dead	One primary only	80	69978534
Black	Male	8170	T3a	NX	0	No radiation and/or cancer-directed surgery	Not recommended	Yes	70	20	Yes	No	No	Yes	Dead (attributable to this cancer dx)	9	Dead	One primary only	67	69979158
White	Male	8170	T1	N0	0	No radiation and/or cancer-directed surgery	Not recommended	Yes	76	10	Yes	No	No	Yes	Dead (attributable to this cancer dx)	2	Dead	One primary only	71	69979963
Black	Male	8170	T3b	N1	0	No radiation and/or cancer-directed surgery	Recommended but not performed, unknown reason	No/Unknown	125	10	No	No	No	Yes	Dead (attributable to this cancer dx)	2	Dead	One primary only	55	69984118
Other (American Indian/AK Native, Asian/Pacific Islander)	Female	8170	T3a	N0	0	No radiation and/or cancer-directed surgery	Not recommended	No/Unknown	104	10	No	No	No	Yes	Alive or dead of other cause	0	Alive	One primary only	74	69984280
White	Male	8170	T1	N0	17	No radiation and/or cancer-directed surgery	Surgery performed	Yes	65	10	No	No	No	Yes	Dead (attributable to this cancer dx)	13	Dead	One primary only	67	69984466
White	Male	8170	T3b	N0	0	No radiation and/or cancer-directed surgery	Not recommended	Yes	121	10	No	No	No	Yes	Dead (attributable to this cancer dx)	3	Dead	1st of 2 or more primaries	58	69988307
Other (American Indian/AK Native, Asian/Pacific Islander)	Male	8170	T3b	NX	0	No radiation and/or cancer-directed surgery	Not recommended	No/Unknown	65	10	No	No	No	Yes	Dead (attributable to this cancer dx)	0	Dead	One primary only	59	69989044
White	Male	8170	T3b	N0	0	No radiation and/or cancer-directed surgery	Recommended but not performed, unknown reason	Yes	89	20	No	No	No	Yes	Dead (attributable to this cancer dx)	10	Dead	One primary only	65	69992346
Other (American Indian/AK Native, Asian/Pacific Islander)	Male	8170	T3a	N0	0	No radiation and/or cancer-directed surgery	Not recommended	No/Unknown	100	10	No	No	No	Yes	Dead (attributable to this cancer dx)	1	Dead	One primary only	82	69992450
White	Male	8170	T3b	N0	0	No radiation and/or cancer-directed surgery	Not recommended	No/Unknown	34	10	No	No	No	Yes	Dead (attributable to this cancer dx)	0	Dead	One primary only	67	69992798
Other (American Indian/AK Native, Asian/Pacific Islander)	Female	8170	T3b	N0	10	No radiation and/or cancer-directed surgery	Surgery performed	Yes	110	10	No	No	No	Yes	Dead (attributable to this cancer dx)	2	Dead	One primary only	64	69994282
Other (American Indian/AK Native, Asian/Pacific Islander)	Female	8170	T3a	N0	0	No radiation and/or cancer-directed surgery	Not recommended	Yes	96	10	No	No	No	Yes	Dead (attributable to this cancer dx)	4	Dead	One primary only	59	69997911
Other (American Indian/AK Native, Asian/Pacific Islander)	Male	8170	T3b	N1	0	No radiation and/or cancer-directed surgery	Not recommended	Yes	65	10	No	No	No	Yes	Dead (attributable to this cancer dx)	2	Dead	One primary only	76	70002853
Other (American Indian/AK Native, Asian/Pacific Islander)	Male	8170	T1	N1	0	No radiation and/or cancer-directed surgery	Recommended but not performed, patient refused	No/Unknown	93	10	No	No	No	Yes	Alive or dead of other cause	1	Dead	One primary only	81	70005079
White	Male	8170	T3b	NX	0	No radiation and/or cancer-directed surgery	Not recommended	No/Unknown	81	998	Yes	No	Yes	Yes	Dead (attributable to this cancer dx)	1	Dead	One primary only	60	70008045
White	Male	8170	T3a	N0	0	No radiation and/or cancer-directed surgery	Not recommended	No/Unknown	75	10	No	No	No	Yes	Dead (attributable to this cancer dx)	0	Dead	One primary only	65	70015249
Other (American Indian/AK Native, Asian/Pacific Islander)	Female	8170	TX	N0	0	No radiation and/or cancer-directed surgery	Not recommended	No/Unknown	999	10	No	No	No	Yes	Dead (attributable to this cancer dx)	0	Dead	One primary only	80	70023593
White	Male	8170	T3a	N0	0	No radiation and/or cancer-directed surgery	Not recommended	No/Unknown	97	10	Yes	No	No	Yes	Dead (attributable to this cancer dx)	2	Dead	One primary only	77	70024367
Other (American Indian/AK Native, Asian/Pacific Islander)	Male	8170	T1	N0	0	No radiation and/or cancer-directed surgery	Not recommended	No/Unknown	999	10	No	No	No	Yes	Dead (attributable to this cancer dx)	1	Dead	One primary only	58	70025611
White	Male	8170	TX	N0	0	No radiation and/or cancer-directed surgery	Not recommended	Yes	72	20	No	No	No	Yes	Dead (attributable to this cancer dx)	3	Dead	One primary only	68	70025819
White	Male	8170	T3a	N0	0	No radiation and/or cancer-directed surgery	Not recommended	Yes	118	20	Yes	No	Yes	Yes	Dead (attributable to this cancer dx)	17	Dead	One primary only	58	70030981
White	Female	8170	T3a	N0	0	No radiation and/or cancer-directed surgery	Not recommended	No/Unknown	90	20	No	No	No	Yes	Dead (attributable to this cancer dx)	0	Dead	One primary only	62	70034174
White	Male	8170	TX	N0	0	No radiation and/or cancer-directed surgery	Not recommended	No/Unknown	999	999	No	No	No	Yes	Alive or dead of other cause	39	Alive	One primary only	82	70034692
White	Male	8170	TX	N1	0	No radiation and/or cancer-directed surgery	Not recommended	No/Unknown	999	20	No	No	No	Yes	Dead (attributable to this cancer dx)	0	Dead	One primary only	61	70035461
White	Male	8170	T4	N1	0	No radiation and/or cancer-directed surgery	Not recommended	No/Unknown	999	10	Yes	No	No	Yes	Dead (attributable to this cancer dx)	1	Dead	One primary only	74	70039589
White	Male	8170	T1	N0	0	No radiation and/or cancer-directed surgery	Not recommended	Yes	77	20	No	No	No	Yes	Alive or dead of other cause	39	Alive	One primary only	61	70045615
White	Male	8170	T2	N0	0	No radiation and/or cancer-directed surgery	Not recommended	Yes	92	10	Yes	No	No	Yes	Dead (attributable to this cancer dx)	4	Dead	One primary only	69	70045620
White	Male	8170	T4	N1	0	No radiation and/or cancer-directed surgery	Not recommended	No/Unknown	190	10	No	No	No	Yes	Dead (attributable to this cancer dx)	1	Dead	One primary only	60	70047963
White	Male	8170	T3b	NX	0	No radiation and/or cancer-directed surgery	Not recommended	No/Unknown	87	998	No	No	No	Yes	Dead (attributable to this cancer dx)	1	Dead	One primary only	54	70052846
White	Female	8170	T1	N0	0	No radiation and/or cancer-directed surgery	Not recommended	No/Unknown	990	10	No	No	No	Yes	Dead (attributable to this cancer dx)	12	Dead	One primary only	66	70054021
White	Male	8170	T4	N0	0	No radiation and/or cancer-directed surgery	Not recommended	No/Unknown	150	10	No	No	No	Yes	Dead (attributable to this cancer dx)	2	Dead	One primary only	70	70054571
White	Female	8170	T3a	N0	0	No radiation and/or cancer-directed surgery	Not recommended	No/Unknown	60	10	Yes	No	No	Yes	Dead (attributable to this cancer dx)	2	Dead	One primary only	54	70055582
White	Male	8170	T3a	NX	0	No radiation and/or cancer-directed surgery	Not recommended	No/Unknown	70	10	No	No	No	Yes	Dead (attributable to this cancer dx)	0	Dead	One primary only	63	70060550
White	Male	8170	T4	N1	0	No radiation and/or cancer-directed surgery	Not recommended	Yes	93	10	No	No	No	Yes	Dead (attributable to this cancer dx)	3	Dead	One primary only	50	70061280
White	Male	8170	T1	N0	0	No radiation and/or cancer-directed surgery	Not recommended	No/Unknown	22	999	No	No	Yes	Yes	Dead (attributable to this cancer dx)	0	Dead	One primary only	57	70066940
White	Male	8170	T1	N0	0	No radiation and/or cancer-directed surgery	Not recommended	Yes	170	10	No	No	No	Yes	Dead (attributable to this cancer dx)	5	Dead	One primary only	71	70068969
White	Male	8170	T3a	NX	0	No radiation and/or cancer-directed surgery	Not recommended	No/Unknown	77	999	Yes	No	No	Yes	Dead (attributable to this cancer dx)	5	Dead	One primary only	72	70070873
Black	Female	8170	T3a	N1	0	No radiation and/or cancer-directed surgery	Not recommended	Yes	75	10	No	No	No	Yes	Dead (attributable to this cancer dx)	4	Dead	One primary only	64	70071856
Other (American Indian/AK Native, Asian/Pacific Islander)	Male	8170	T3a	N0	0	No radiation and/or cancer-directed surgery	Not recommended	Yes	155	10	No	No	No	Yes	Dead (attributable to this cancer dx)	2	Dead	One primary only	71	70075386
Other (American Indian/AK Native, Asian/Pacific Islander)	Male	8170	T3a	N0	0	No radiation and/or cancer-directed surgery	Not recommended	Yes	120	10	Yes	No	No	Yes	Dead (attributable to this cancer dx)	2	Dead	One primary only	64	70076600
White	Male	8170	TX	NX	0	No radiation and/or cancer-directed surgery	Not recommended	No/Unknown	100	10	No	No	No	Yes	Dead (attributable to this cancer dx)	2	Dead	One primary only	57	70077781
White	Male	8170	T3b	N0	0	No radiation and/or cancer-directed surgery	Not recommended	No/Unknown	180	10	No	No	No	Yes	Dead (attributable to this cancer dx)	0	Dead	One primary only	74	70079743
White	Male	8170	T1	N0	0	No radiation and/or cancer-directed surgery	Not recommended, contraindicated due to other cond; autopsy only (1973-2002)	Yes	101	20	No	No	No	Yes	Dead (attributable to this cancer dx)	1	Dead	One primary only	62	70079844
White	Female	8170	T4	N0	0	No radiation and/or cancer-directed surgery	Not recommended	No/Unknown	51	10	No	No	No	Yes	Dead (attributable to this cancer dx)	1	Dead	One primary only	46	70082108
White	Male	8170	T4	N0	0	No radiation and/or cancer-directed surgery	Recommended but not performed, unknown reason	No/Unknown	999	998	No	No	No	Yes	Dead (attributable to this cancer dx)	0	Dead	One primary only	62	70083961
Black	Male	8170	T1	N0	0	No radiation and/or cancer-directed surgery	Not recommended	No/Unknown	48	998	No	No	No	Yes	Dead (attributable to this cancer dx)	0	Dead	One primary only	80	70084006
White	Male	8170	TX	N1	0	No radiation and/or cancer-directed surgery	Not recommended	No/Unknown	999	10	Yes	No	Yes	Yes	Dead (attributable to this cancer dx)	0	Dead	One primary only	79	70086589
Other (American Indian/AK Native, Asian/Pacific Islander)	Female	8170	T3a	N0	0	No radiation and/or cancer-directed surgery	Not recommended	Yes	69	10	No	No	No	Yes	Dead (attributable to this cancer dx)	33	Dead	One primary only	42	70088410
White	Male	8170	T4	N1	0	No radiation and/or cancer-directed surgery	Not recommended	No/Unknown	140	10	No	No	No	Yes	Dead (attributable to this cancer dx)	1	Dead	One primary only	67	70088485
White	Male	8170	TX	NX	0	No radiation and/or cancer-directed surgery	Not recommended	No/Unknown	999	10	No	No	No	Yes	Dead (attributable to this cancer dx)	0	Dead	One primary only	57	70088924
White	Male	8170	T3a	N0	0	No radiation and/or cancer-directed surgery	Not recommended	Yes	98	10	No	No	Yes	Yes	Dead (attributable to this cancer dx)	1	Dead	One primary only	23	70092655
White	Male	8170	T2	N0	0	No radiation and/or cancer-directed surgery	Not recommended	No/Unknown	28	20	No	No	No	Yes	Alive or dead of other cause	1	Dead	One primary only	60	70093692
White	Male	8170	T3a	N0	0	No radiation and/or cancer-directed surgery	Not recommended	No/Unknown	82	10	No	No	No	Yes	Dead (attributable to this cancer dx)	0	Dead	One primary only	75	70094712
Black	Male	8170	T3b	N1	0	No radiation and/or cancer-directed surgery	Not recommended	Yes	71	10	Yes	No	No	Yes	Dead (attributable to this cancer dx)	2	Dead	One primary only	60	70095544
Other (American Indian/AK Native, Asian/Pacific Islander)	Male	8170	T2	N0	0	No radiation and/or cancer-directed surgery	Not recommended	No/Unknown	48	10	No	No	No	Yes	Dead (attributable to this cancer dx)	0	Dead	One primary only	63	70096004
White	Male	8170	T3b	N0	0	No radiation and/or cancer-directed surgery	Not recommended	No/Unknown	36	20	No	No	No	Yes	Dead (attributable to this cancer dx)	3	Dead	One primary only	57	70099233
White	Male	8170	T3b	N0	0	No radiation and/or cancer-directed surgery	Not recommended	No/Unknown	98	10	Yes	No	No	Yes	Dead (attributable to this cancer dx)	11	Dead	One primary only	74	70099830
White	Male	8170	T4	N1	0	No radiation and/or cancer-directed surgery	Not recommended	No/Unknown	110	10	No	No	Yes	Yes	Dead (attributable to this cancer dx)	0	Dead	One primary only	60	70101619
White	Male	8170	T3a	N0	0	No radiation and/or cancer-directed surgery	Not recommended	No/Unknown	65	20	No	No	No	Yes	Dead (attributable to this cancer dx)	2	Dead	One primary only	61	70101847
White	Female	8170	T1	N0	0	No radiation and/or cancer-directed surgery	Not recommended	No/Unknown	63	10	No	No	No	Yes	Dead (attributable to this cancer dx)	0	Dead	One primary only	57	70105029
White	Female	8170	T1	N0	0	No radiation and/or cancer-directed surgery	Not recommended	No/Unknown	140	999	No	No	Yes	Yes	Dead (attributable to this cancer dx)	2	Dead	One primary only	91	70105031
White	Male	8170	TX	N1	0	No radiation and/or cancer-directed surgery	Not recommended	No/Unknown	999	998	No	No	Yes	Yes	Dead (attributable to this cancer dx)	0	Dead	One primary only	69	70108750
White	Male	8170	T2	N1	0	No radiation and/or cancer-directed surgery	Not recommended	No/Unknown	45	10	No	No	No	Yes	Dead (attributable to this cancer dx)	11	Dead	One primary only	79	70108976
Other (American Indian/AK Native, Asian/Pacific Islander)	Male	8170	T2	N0	0	No radiation and/or cancer-directed surgery	Not recommended	No/Unknown	30	10	No	Yes	No	Yes	Dead (attributable to this cancer dx)	0	Dead	One primary only	60	70109897
Other (American Indian/AK Native, Asian/Pacific Islander)	Female	8170	T2	N0	0	No radiation and/or cancer-directed surgery	Not recommended	Yes	20	10	No	No	No	Yes	Dead (attributable to this cancer dx)	2	Dead	One primary only	45	70116918
White	Female	8170	T4	NX	0	No radiation and/or cancer-directed surgery	Not recommended	No/Unknown	999	10	No	No	No	Yes	Dead (attributable to this cancer dx)	2	Dead	One primary only	71	70122198
White	Male	8170	T3a	N1	0	No radiation and/or cancer-directed surgery	Not recommended	Yes	170	10	No	No	No	Yes	Dead (attributable to this cancer dx)	3	Dead	One primary only	75	70128888
White	Male	8170	T1	N1	0	No radiation and/or cancer-directed surgery	Not recommended	No/Unknown	65	10	No	No	No	Yes	Dead (attributable to this cancer dx)	1	Dead	One primary only	62	70129300
White	Male	8170	T4	N0	0	No radiation and/or cancer-directed surgery	Not recommended	Yes	52	10	No	No	No	Yes	Dead (attributable to this cancer dx)	2	Dead	One primary only	59	70129909
White	Male	8170	T4	N0	0	No radiation and/or cancer-directed surgery	Not recommended, contraindicated due to other cond; autopsy only (1973-2002)	Yes	146	10	No	No	Yes	Yes	Dead (attributable to this cancer dx)	3	Dead	One primary only	56	70131675
White	Male	8170	T2	N0	0	No radiation and/or cancer-directed surgery	Not recommended	Yes	49	10	No	No	No	Yes	Dead (attributable to this cancer dx)	3	Dead	One primary only	61	70134364
Other (American Indian/AK Native, Asian/Pacific Islander)	Male	8170	TX	NX	0	No radiation and/or cancer-directed surgery	Not recommended	No/Unknown	100	10	No	No	Yes	Yes	Dead (attributable to this cancer dx)	3	Dead	One primary only	56	70137097
White	Male	8170	TX	N0	0	No radiation and/or cancer-directed surgery	Not recommended	No/Unknown	999	999	No	No	Yes	Yes	Dead (attributable to this cancer dx)	0	Dead	One primary only	51	70144023
White	Male	8170	T1	N1	0	No radiation and/or cancer-directed surgery	Not recommended	No/Unknown	999	20	No	No	No	Yes	Dead (attributable to this cancer dx)	0	Dead	One primary only	59	70147106
White	Male	8170	T1	N0	0	No radiation and/or cancer-directed surgery	Not recommended	Yes	100	10	No	No	No	Yes	Dead (attributable to this cancer dx)	2	Dead	One primary only	59	71214894
Other (American Indian/AK Native, Asian/Pacific Islander)	Female	8170	T1	N0	0	No radiation and/or cancer-directed surgery	Not recommended	No/Unknown	72	10	No	No	No	Yes	Dead (attributable to this cancer dx)	5	Dead	One primary only	86	71216145
Other (American Indian/AK Native, Asian/Pacific Islander)	Male	8170	T3a	N0	0	No radiation and/or cancer-directed surgery	Not recommended	Yes	133	10	No	No	No	Yes	Alive or dead of other cause	3	Dead	One primary only	58	71216251
White	Female	8170	T4	N1	0	No radiation and/or cancer-directed surgery	Not recommended	No/Unknown	999	10	Yes	No	No	Yes	Dead (attributable to this cancer dx)	0	Dead	One primary only	65	71219997
White	Male	8170	TX	NX	0	No radiation and/or cancer-directed surgery	Not recommended	No/Unknown	999	20	No	No	No	Yes	Dead (attributable to this cancer dx)	1	Dead	One primary only	72	71220011
White	Female	8170	T1	NX	0	No radiation and/or cancer-directed surgery	Not recommended	Yes	99	10	No	No	No	Yes	Dead (attributable to this cancer dx)	3	Dead	One primary only	49	71220285
Other (American Indian/AK Native, Asian/Pacific Islander)	Male	8170	T1	N0	16	No radiation and/or cancer-directed surgery	Surgery performed	Yes	65	10	No	No	No	Yes	Alive or dead of other cause	32	Alive	One primary only	79	71221816
White	Female	8170	TX	N0	0	No radiation and/or cancer-directed surgery	Not recommended	Yes	999	998	No	No	No	Yes	Dead (attributable to this cancer dx)	2	Dead	One primary only	65	71224364
White	Male	8170	TX	NX	0	No radiation and/or cancer-directed surgery	Not recommended	Yes	999	10	No	No	No	Yes	Dead (attributable to this cancer dx)	1	Dead	One primary only	56	71225247
Black	Male	8170	TX	N0	0	No radiation and/or cancer-directed surgery	Not recommended	No/Unknown	999	10	No	No	No	Yes	Dead (attributable to this cancer dx)	0	Dead	One primary only	58	71228067
White	Male	8170	T3a	NX	0	No radiation and/or cancer-directed surgery	Not recommended	Yes	60	998	Yes	No	No	Yes	Dead (attributable to this cancer dx)	4	Dead	One primary only	66	71232604
White	Male	8170	T2	N0	0	No radiation and/or cancer-directed surgery	Not recommended	No/Unknown	23	10	No	No	No	Yes	Dead (attributable to this cancer dx)	1	Dead	One primary only	46	71233238
White	Male	8170	T1	N0	0	No radiation and/or cancer-directed surgery	Not recommended, contraindicated due to other cond; autopsy only (1973-2002)	No/Unknown	999	998	No	No	No	Yes	Alive or dead of other cause	20	Dead	One primary only	83	71234267
White	Male	8170	T2	N0	0	No radiation and/or cancer-directed surgery	Not recommended	No/Unknown	38	999	No	No	No	Yes	Alive or dead of other cause	1	Dead	One primary only	77	71234295
White	Male	8170	T3b	NX	0	No radiation and/or cancer-directed surgery	Not recommended	Yes	99	10	No	No	No	Yes	Dead (attributable to this cancer dx)	1	Dead	One primary only	68	71234558
White	Male	8170	TX	N0	0	No radiation and/or cancer-directed surgery	Not recommended	No/Unknown	999	10	Yes	No	No	Yes	Dead (attributable to this cancer dx)	0	Dead	One primary only	63	71235094
White	Male	8170	T1	N1	0	No radiation and/or cancer-directed surgery	Not recommended	Yes	52	10	Yes	No	No	Yes	Dead (attributable to this cancer dx)	3	Dead	One primary only	62	71235793
White	Male	8170	T1	NX	0	No radiation and/or cancer-directed surgery	Recommended but not performed, patient refused	Yes	68	10	No	No	No	Yes	Alive or dead of other cause	9	Dead	One primary only	51	71236279
White	Male	8170	TX	N0	0	No radiation and/or cancer-directed surgery	Not recommended	No/Unknown	999	10	No	No	No	Yes	Alive or dead of other cause	6	Alive	One primary only	60	71237526
White	Male	8170	T4	NX	0	No radiation and/or cancer-directed surgery	Recommended but not performed, patient refused	No/Unknown	115	10	No	No	No	Yes	Dead (attributable to this cancer dx)	0	Dead	One primary only	77	71238211
White	Male	8170	T1	N0	0	No radiation and/or cancer-directed surgery	Not recommended	No/Unknown	999	10	No	No	No	Yes	Dead (attributable to this cancer dx)	1	Dead	One primary only	69	71240585
Other (American Indian/AK Native, Asian/Pacific Islander)	Female	8170	T3a	N1	0	No radiation and/or cancer-directed surgery	Not recommended, contraindicated due to other cond; autopsy only (1973-2002)	No/Unknown	89	10	No	No	No	Yes	Dead (attributable to this cancer dx)	3	Dead	One primary only	62	71241402
White	Male	8170	T4	N0	0	No radiation and/or cancer-directed surgery	Not recommended	No/Unknown	60	10	No	No	No	Yes	Dead (attributable to this cancer dx)	5	Dead	One primary only	48	71242608
White	Female	8170	T4	N1	0	No radiation and/or cancer-directed surgery	Not recommended	Yes	999	10	No	No	Yes	Yes	Dead (attributable to this cancer dx)	3	Dead	One primary only	72	71243123
White	Male	8170	T2	N0	0	No radiation and/or cancer-directed surgery	Not recommended	No/Unknown	47	10	No	No	No	Yes	Dead (attributable to this cancer dx)	0	Dead	One primary only	63	71249702
White	Male	8170	T3a	N0	0	No radiation and/or cancer-directed surgery	Not recommended	Yes	84	10	No	No	No	Yes	Dead (attributable to this cancer dx)	5	Dead	One primary only	84	71250512
White	Male	8170	T2	N0	0	No radiation and/or cancer-directed surgery	Not recommended	No/Unknown	34	998	Yes	No	No	Yes	Dead (attributable to this cancer dx)	2	Dead	One primary only	54	71254354
White	Female	8170	T1	NX	0	No radiation and/or cancer-directed surgery	Not recommended	Yes	110	20	No	No	No	Yes	Alive or dead of other cause	28	Alive	One primary only	70	71256717
White	Female	8170	T1	N0	0	No radiation and/or cancer-directed surgery	Not recommended	No/Unknown	25	998	No	No	No	Yes	Dead (attributable to this cancer dx)	0	Dead	One primary only	85	71258059
White	Male	8170	T1	N0	0	No radiation and/or cancer-directed surgery	Not recommended	No/Unknown	999	10	No	No	No	Yes	Dead (attributable to this cancer dx)	0	Dead	One primary only	75	71260460
Black	Female	8170	T1	N0	0	No radiation and/or cancer-directed surgery	Not recommended	No/Unknown	21	10	No	No	No	Yes	Alive or dead of other cause	27	Alive	One primary only	87	71260547
White	Male	8170	TX	NX	0	No radiation and/or cancer-directed surgery	Not recommended	Yes	999	999	No	No	No	Yes	Dead (attributable to this cancer dx)	1	Dead	One primary only	50	71260809
Other (American Indian/AK Native, Asian/Pacific Islander)	Male	8170	T1	N0	36	No radiation and/or cancer-directed surgery	Surgery performed	No/Unknown	35	20	No	No	No	Yes	Alive or dead of other cause	21	Alive	One primary only	61	71269780
White	Male	8170	T4	NX	0	No radiation and/or cancer-directed surgery	Not recommended	No/Unknown	218	20	No	No	No	Yes	Alive or dead of other cause	0	Dead	One primary only	73	71270050
White	Male	8170	T3b	N1	0	No radiation and/or cancer-directed surgery	Not recommended	No/Unknown	147	10	No	No	No	Yes	Alive or dead of other cause	1	Dead	One primary only	44	71272520
White	Male	8170	T3b	N0	0	No radiation and/or cancer-directed surgery	Not recommended	No/Unknown	112	20	No	No	No	Yes	Alive or dead of other cause	0	Dead	One primary only	58	71272607
Other (American Indian/AK Native, Asian/Pacific Islander)	Male	8170	T2	N0	0	No radiation and/or cancer-directed surgery	Not recommended	Yes	195	998	No	No	Yes	Yes	Dead (attributable to this cancer dx)	2	Dead	One primary only	57	71274274
White	Female	8170	T4	N0	0	No radiation and/or cancer-directed surgery	Not recommended	No/Unknown	999	10	No	No	No	Yes	Dead (attributable to this cancer dx)	0	Dead	One primary only	60	71274949
White	Male	8170	T1	NX	0	No radiation and/or cancer-directed surgery	Not recommended	No/Unknown	28	999	No	No	No	Yes	Dead (attributable to this cancer dx)	7	Dead	One primary only	65	71275614
White	Female	8170	T3a	N0	0	No radiation and/or cancer-directed surgery	Not recommended	No/Unknown	112	998	No	No	No	Yes	Dead (attributable to this cancer dx)	0	Dead	One primary only	69	71280982
Black	Female	8170	T3a	N0	0	No radiation and/or cancer-directed surgery	Not recommended	No/Unknown	100	10	No	No	No	Yes	Alive or dead of other cause	1	Alive	One primary only	82	71281751
White	Male	8170	TX	N0	0	No radiation and/or cancer-directed surgery	Not recommended	No/Unknown	999	10	Yes	No	Yes	Yes	Dead (attributable to this cancer dx)	0	Dead	One primary only	84	71286807
White	Male	8170	T4	N1	0	No radiation and/or cancer-directed surgery	Not recommended	Yes	72	10	No	No	No	Yes	Dead (attributable to this cancer dx)	8	Dead	One primary only	59	71287835
White	Female	8170	T1	N0	0	No radiation and/or cancer-directed surgery	Not recommended	No/Unknown	98	998	No	No	No	Yes	Dead (attributable to this cancer dx)	2	Dead	One primary only	81	71289189
White	Male	8170	T4	N0	0	No radiation and/or cancer-directed surgery	Not recommended	Yes	75	10	No	No	No	Yes	Dead (attributable to this cancer dx)	16	Dead	One primary only	59	71289760
White	Male	8170	T3b	N1	0	No radiation and/or cancer-directed surgery	Not recommended	No/Unknown	999	10	No	No	Yes	Yes	Dead (attributable to this cancer dx)	0	Dead	One primary only	55	71289841
Black	Female	8170	TX	N0	0	No radiation and/or cancer-directed surgery	Not recommended	No/Unknown	999	10	No	No	No	Yes	Dead (attributable to this cancer dx)	1	Dead	One primary only	63	71291752
White	Male	8170	T3a	N1	0	No radiation and/or cancer-directed surgery	Not recommended	No/Unknown	68	10	No	No	Yes	Yes	Dead (attributable to this cancer dx)	2	Dead	One primary only	61	71294834
White	Male	8170	T4	N0	0	No radiation and/or cancer-directed surgery	Not recommended	No/Unknown	999	10	Yes	No	No	Yes	Dead (attributable to this cancer dx)	0	Dead	One primary only	57	71297236
White	Female	8170	T1	N1	0	No radiation and/or cancer-directed surgery	Not recommended	No/Unknown	70	10	No	No	No	Yes	Dead (attributable to this cancer dx)	5	Dead	One primary only	62	71308140
Other (American Indian/AK Native, Asian/Pacific Islander)	Male	8170	T1	NX	0	No radiation and/or cancer-directed surgery	Not recommended	No/Unknown	180	10	No	No	No	Yes	Dead (attributable to this cancer dx)	0	Dead	One primary only	53	71308604
White	Male	8170	TX	NX	0	No radiation and/or cancer-directed surgery	Not recommended	No/Unknown	999	999	No	No	No	Yes	Dead (attributable to this cancer dx)	3	Dead	One primary only	66	71311119
White	Male	8170	T1	N0	0	No radiation and/or cancer-directed surgery	Not recommended	No/Unknown	999	10	No	No	No	Yes	Dead (attributable to this cancer dx)	0	Dead	One primary only	40	71311213
White	Male	8170	T1	N0	0	No radiation and/or cancer-directed surgery	Not recommended	No/Unknown	999	10	No	No	No	Yes	Dead (attributable to this cancer dx)	0	Dead	One primary only	62	71312099
Black	Male	8170	T3a	N0	0	No radiation and/or cancer-directed surgery	Not recommended	Yes	73	10	No	No	No	Yes	Dead (attributable to this cancer dx)	3	Dead	One primary only	64	71312285
White	Male	8170	T1	N0	0	No radiation and/or cancer-directed surgery	Not recommended	Yes	24	20	No	No	No	Yes	Dead (attributable to this cancer dx)	3	Dead	One primary only	73	71313454
White	Female	8170	T1	NX	0	No radiation and/or cancer-directed surgery	Not recommended	Yes	999	10	No	No	No	Yes	Dead (attributable to this cancer dx)	8	Dead	One primary only	30	71313565
White	Male	8170	TX	N0	0	No radiation and/or cancer-directed surgery	Not recommended	Yes	999	10	No	No	No	Yes	Dead (attributable to this cancer dx)	2	Dead	One primary only	64	71313903
White	Male	8170	T4	N1	0	No radiation and/or cancer-directed surgery	Not recommended	Yes	999	10	No	No	No	Yes	Dead (attributable to this cancer dx)	5	Dead	One primary only	53	71315247
White	Female	8170	TX	N0	0	No radiation and/or cancer-directed surgery	Not recommended	No/Unknown	999	10	No	No	No	Yes	Dead (attributable to this cancer dx)	2	Dead	One primary only	55	71315929
White	Female	8170	T3b	N1	0	No radiation and/or cancer-directed surgery	Not recommended	Yes	106	10	No	No	No	Yes	Dead (attributable to this cancer dx)	2	Dead	One primary only	72	71318005
Other (American Indian/AK Native, Asian/Pacific Islander)	Male	8170	TX	N0	0	No radiation and/or cancer-directed surgery	Not recommended	No/Unknown	999	10	Yes	No	No	Yes	Dead (attributable to this cancer dx)	6	Dead	One primary only	59	71323193
Other (American Indian/AK Native, Asian/Pacific Islander)	Male	8170	T1	N0	0	No radiation and/or cancer-directed surgery	Not recommended	No/Unknown	64	10	No	No	No	Yes	Dead (attributable to this cancer dx)	0	Dead	One primary only	88	71324479
Other (American Indian/AK Native, Asian/Pacific Islander)	Male	8170	T2	N0	0	No radiation and/or cancer-directed surgery	Not recommended	Yes	25	10	No	No	No	Yes	Dead (attributable to this cancer dx)	15	Dead	One primary only	53	71325640
White	Male	8170	TX	NX	0	No radiation and/or cancer-directed surgery	Not recommended	No/Unknown	999	10	No	No	Yes	Yes	Dead (attributable to this cancer dx)	0	Dead	One primary only	91	71327544
Black	Male	8170	T4	N0	0	No radiation and/or cancer-directed surgery	Not recommended	No/Unknown	130	10	No	No	No	Yes	Dead (attributable to this cancer dx)	1	Dead	One primary only	57	71328415
White	Male	8170	T3a	N0	0	No radiation and/or cancer-directed surgery	Not recommended, contraindicated due to other cond; autopsy only (1973-2002)	Yes	65	10	No	No	No	Yes	Dead (attributable to this cancer dx)	2	Dead	One primary only	64	71329264
White	Male	8170	T3b	N1	0	No radiation and/or cancer-directed surgery	Not recommended, contraindicated due to other cond; autopsy only (1973-2002)	Yes	100	10	No	No	No	Yes	Dead (attributable to this cancer dx)	1	Dead	One primary only	57	71329378
White	Female	8170	T2	N0	0	No radiation and/or cancer-directed surgery	Not recommended	No/Unknown	46	999	No	No	No	Yes	Dead (attributable to this cancer dx)	0	Dead	One primary only	50	71331261
White	Male	8170	T1	N0	0	No radiation and/or cancer-directed surgery	Not recommended	No/Unknown	330	10	No	No	No	Yes	Dead (attributable to this cancer dx)	0	Dead	One primary only	49	71332986
White	Male	8170	T3b	N0	0	No radiation and/or cancer-directed surgery	Not recommended	Yes	180	20	No	No	No	Yes	Dead (attributable to this cancer dx)	2	Dead	One primary only	63	71336114
White	Female	8170	T1	N0	0	No radiation and/or cancer-directed surgery	Not recommended	No/Unknown	999	10	No	No	No	Yes	Dead (attributable to this cancer dx)	1	Dead	One primary only	74	71336867
White	Male	8170	T3a	N0	0	No radiation and/or cancer-directed surgery	Not recommended	No/Unknown	58	10	No	No	Yes	Yes	Alive or dead of other cause	0	Dead	One primary only	55	71339017
White	Male	8170	T3b	NX	0	No radiation and/or cancer-directed surgery	Not recommended	Yes	999	10	No	No	No	Yes	Dead (attributable to this cancer dx)	2	Dead	One primary only	64	71345108
White	Male	8170	TX	N0	0	No radiation and/or cancer-directed surgery	Not recommended	No/Unknown	30	10	No	No	No	Yes	Dead (attributable to this cancer dx)	7	Dead	One primary only	65	71346695
Other (American Indian/AK Native, Asian/Pacific Islander)	Male	8170	T2	N0	0	No radiation and/or cancer-directed surgery	Not recommended	No/Unknown	150	10	No	No	No	Yes	Dead (attributable to this cancer dx)	3	Dead	One primary only	52	71352761
Other (American Indian/AK Native, Asian/Pacific Islander)	Male	8170	T1	N0	0	No radiation and/or cancer-directed surgery	Not recommended	No/Unknown	80	10	No	No	No	Yes	Dead (attributable to this cancer dx)	3	Dead	One primary only	65	71361532
Other (American Indian/AK Native, Asian/Pacific Islander)	Male	8170	T4	N0	0	No radiation and/or cancer-directed surgery	Not recommended	No/Unknown	120	20	No	No	No	Yes	Dead (attributable to this cancer dx)	1	Dead	One primary only	60	71363314
Other (American Indian/AK Native, Asian/Pacific Islander)	Male	8174	T1	N0	0	No radiation and/or cancer-directed surgery	Not recommended	No/Unknown	100	10	No	No	No	Yes	Dead (attributable to this cancer dx)	2	Dead	One primary only	66	71366333
White	Female	8170	T1	N1	0	No radiation and/or cancer-directed surgery	Not recommended	No/Unknown	110	20	No	No	Yes	Yes	Dead (attributable to this cancer dx)	0	Dead	One primary only	60	71368872
White	Female	8170	T3b	N0	0	No radiation and/or cancer-directed surgery	Not recommended	No/Unknown	999	10	No	No	No	Yes	Alive or dead of other cause	1	Alive	One primary only	36	71369161
White	Female	8170	TX	N0	0	No radiation and/or cancer-directed surgery	Not recommended	No/Unknown	999	10	No	No	No	Yes	Dead (attributable to this cancer dx)	0	Dead	One primary only	59	71376741
White	Male	8170	TX	N1	0	No radiation and/or cancer-directed surgery	Not recommended	No/Unknown	999	10	No	No	No	Yes	Dead (attributable to this cancer dx)	3	Dead	One primary only	62	71379037
White	Male	8170	T2	N0	0	No radiation and/or cancer-directed surgery	Not recommended	No/Unknown	30	30	Yes	No	No	Yes	Dead (attributable to this cancer dx)	2	Dead	One primary only	59	71381685
Other (American Indian/AK Native, Asian/Pacific Islander)	Male	8170	T3a	NX	0	No radiation and/or cancer-directed surgery	Not recommended	No/Unknown	170	10	No	No	No	Yes	Dead (attributable to this cancer dx)	0	Dead	One primary only	48	71381909
White	Male	8170	TX	N0	0	No radiation and/or cancer-directed surgery	Not recommended	No/Unknown	58	998	No	No	No	Yes	Alive or dead of other cause	0	Dead	One primary only	57	71383911
White	Male	8170	TX	N0	0	No radiation and/or cancer-directed surgery	Not recommended	No/Unknown	999	10	No	No	No	Yes	Dead (attributable to this cancer dx)	0	Dead	One primary only	62	71385521
Other (American Indian/AK Native, Asian/Pacific Islander)	Male	8170	T3b	N0	0	No radiation and/or cancer-directed surgery	Not recommended	Yes	194	10	No	No	No	Yes	Dead (attributable to this cancer dx)	2	Dead	One primary only	52	71385662
Other (American Indian/AK Native, Asian/Pacific Islander)	Male	8170	T1	N0	0	No radiation and/or cancer-directed surgery	Recommended but not performed, patient refused	No/Unknown	21	999	No	No	No	Yes	Alive or dead of other cause	2	Alive	One primary only	60	71386471
Black	Male	8170	T2	NX	0	No radiation and/or cancer-directed surgery	Not recommended	Yes	53	10	No	No	No	Yes	Dead (attributable to this cancer dx)	8	Dead	One primary only	60	71388506
Black	Male	8170	T1	N0	0	No radiation and/or cancer-directed surgery	Not recommended	Yes	999	10	No	No	No	Yes	Dead (attributable to this cancer dx)	0	Dead	One primary only	31	71391074
Other (American Indian/AK Native, Asian/Pacific Islander)	Male	8170	T3a	N0	0	No radiation and/or cancer-directed surgery	Not recommended	Yes	122	10	No	No	No	Yes	Dead (attributable to this cancer dx)	10	Dead	One primary only	56	71393430
Other (American Indian/AK Native, Asian/Pacific Islander)	Male	8170	T3b	N1	0	No radiation and/or cancer-directed surgery	Not recommended	No/Unknown	999	20	No	No	No	Yes	Dead (attributable to this cancer dx)	3	Dead	One primary only	64	71396501
Other (American Indian/AK Native, Asian/Pacific Islander)	Female	8170	T1	N0	0	No radiation and/or cancer-directed surgery	Not recommended	No/Unknown	90	10	No	No	No	Yes	Alive or dead of other cause	0	Dead	One primary only	70	71399244
Other (American Indian/AK Native, Asian/Pacific Islander)	Male	8170	T1	N0	0	No radiation and/or cancer-directed surgery	Not recommended	No/Unknown	140	999	No	No	No	Yes	Alive or dead of other cause	0	Dead	One primary only	64	71400695
White	Female	8170	T1	N0	0	No radiation and/or cancer-directed surgery	Not recommended	No/Unknown	137	20	No	No	No	Yes	Dead (attributable to this cancer dx)	1	Dead	One primary only	62	71402546
White	Male	8170	T4	N0	0	No radiation and/or cancer-directed surgery	Not recommended	Yes	46	10	No	No	No	Yes	Dead (attributable to this cancer dx)	13	Dead	One primary only	61	71406568
Other (American Indian/AK Native, Asian/Pacific Islander)	Female	8170	T1	N0	0	No radiation and/or cancer-directed surgery	Not recommended	No/Unknown	107	999	No	No	No	Yes	Dead (attributable to this cancer dx)	0	Dead	One primary only	67	71409652
White	Female	8170	TX	N0	0	No radiation and/or cancer-directed surgery	Not recommended	Yes	999	10	No	No	No	Yes	Dead (attributable to this cancer dx)	1	Dead	One primary only	56	71419255
Other (American Indian/AK Native, Asian/Pacific Islander)	Female	8170	T1	N0	0	No radiation and/or cancer-directed surgery	Not recommended	No/Unknown	37	10	No	No	No	Yes	Dead (attributable to this cancer dx)	41	Dead	One primary only	89	71425393
Other (American Indian/AK Native, Asian/Pacific Islander)	Male	8170	T3a	N0	0	No radiation and/or cancer-directed surgery	Not recommended	Yes	120	10	No	No	No	Yes	Dead (attributable to this cancer dx)	2	Dead	One primary only	47	71427678
White	Male	8170	TX	NX	0	No radiation and/or cancer-directed surgery	Not recommended	No/Unknown	999	997	No	No	No	Yes	Dead (attributable to this cancer dx)	16	Dead	One primary only	56	71428350
White	Male	8171	TX	NX	0	No radiation and/or cancer-directed surgery	Not recommended	Yes	999	999	No	No	Yes	Yes	Alive or dead of other cause	5	Alive	One primary only	27	71435900
White	Male	8170	T3b	N1	0	No radiation and/or cancer-directed surgery	Not recommended	Yes	62	20	Yes	No	No	Yes	Dead (attributable to this cancer dx)	1	Dead	One primary only	52	71436221
Other (American Indian/AK Native, Asian/Pacific Islander)	Female	8170	TX	NX	0	No radiation and/or cancer-directed surgery	Not recommended	No/Unknown	999	999	No	No	No	Yes	Dead (attributable to this cancer dx)	0	Dead	One primary only	84	71440717
White	Female	8170	T3a	N0	0	No radiation and/or cancer-directed surgery	Not recommended	No/Unknown	88	10	No	No	No	Yes	Dead (attributable to this cancer dx)	0	Dead	One primary only	54	71441133
White	Male	8170	T3b	N0	0	No radiation and/or cancer-directed surgery	Not recommended	No/Unknown	130	10	Yes	No	No	Yes	Dead (attributable to this cancer dx)	5	Dead	One primary only	59	71450061
White	Male	8170	T3b	N0	0	No radiation and/or cancer-directed surgery	Not recommended, contraindicated due to other cond; autopsy only (1973-2002)	Yes	71	10	No	No	No	Yes	Dead (attributable to this cancer dx)	4	Dead	One primary only	58	71450954
White	Male	8170	T4	N1	0	No radiation and/or cancer-directed surgery	Not recommended	No/Unknown	71	10	No	No	No	Yes	Dead (attributable to this cancer dx)	0	Dead	One primary only	74	71451702
White	Female	8170	T2	N0	0	No radiation and/or cancer-directed surgery	Not recommended	No/Unknown	39	10	No	No	No	Yes	Dead (attributable to this cancer dx)	0	Dead	One primary only	78	71452284
White	Male	8170	T2	NX	0	No radiation and/or cancer-directed surgery	Not recommended	Yes	30	10	Yes	No	No	Yes	Dead (attributable to this cancer dx)	5	Dead	One primary only	65	71452327
White	Female	8170	T3a	N0	0	No radiation and/or cancer-directed surgery	Not recommended	No/Unknown	100	998	No	No	No	Yes	Dead (attributable to this cancer dx)	0	Dead	One primary only	57	71452581
Black	Male	8170	T3b	N0	0	No radiation and/or cancer-directed surgery	Not recommended	No/Unknown	999	10	No	No	No	Yes	Dead (attributable to this cancer dx)	0	Dead	One primary only	58	71454167
White	Male	8170	T2	N0	0	No radiation and/or cancer-directed surgery	Not recommended	Yes	31	10	No	No	No	Yes	Dead (attributable to this cancer dx)	6	Dead	One primary only	64	71456684
Other (American Indian/AK Native, Asian/Pacific Islander)	Female	8170	T1	N0	0	No radiation and/or cancer-directed surgery	Not recommended	No/Unknown	50	10	No	No	No	Yes	Alive or dead of other cause	0	Dead	One primary only	68	71457852
Other (American Indian/AK Native, Asian/Pacific Islander)	Male	8170	T3b	N0	0	No radiation and/or cancer-directed surgery	Not recommended	Yes	118	10	No	No	No	Yes	Dead (attributable to this cancer dx)	2	Dead	One primary only	38	71457862
White	Male	8170	T1	N0	0	No radiation and/or cancer-directed surgery	Not recommended	No/Unknown	188	10	No	No	No	Yes	Dead (attributable to this cancer dx)	0	Dead	One primary only	49	71458148
White	Female	8170	T3a	N0	0	No radiation and/or cancer-directed surgery	Not recommended	No/Unknown	133	10	No	No	No	Yes	Dead (attributable to this cancer dx)	1	Dead	One primary only	64	71459348
White	Male	8170	T3a	N0	0	No radiation and/or cancer-directed surgery	Not recommended	No/Unknown	123	10	No	No	Yes	Yes	Dead (attributable to this cancer dx)	1	Dead	One primary only	57	71462761
Other (American Indian/AK Native, Asian/Pacific Islander)	Female	8170	TX	N0	0	No radiation and/or cancer-directed surgery	Not recommended	No/Unknown	84	998	No	No	No	Yes	Alive or dead of other cause	2	Dead	One primary only	62	71462881
Black	Male	8170	T1	N0	0	No radiation and/or cancer-directed surgery	Not recommended	Yes	219	10	No	No	No	Yes	Dead (attributable to this cancer dx)	7	Dead	One primary only	81	71463164
White	Male	8170	T3b	N1	0	No radiation and/or cancer-directed surgery	Not recommended	Yes	115	10	No	No	Yes	Yes	Alive or dead of other cause	3	Dead	One primary only	61	71464135
White	Male	8170	TX	N0	0	No radiation and/or cancer-directed surgery	Not recommended	No/Unknown	999	10	No	No	No	Yes	Dead (attributable to this cancer dx)	2	Dead	One primary only	61	71464162
White	Male	8170	T4	NX	0	No radiation and/or cancer-directed surgery	Not recommended	No/Unknown	999	10	Yes	No	No	Yes	Dead (attributable to this cancer dx)	0	Dead	One primary only	51	71464572
White	Male	8170	T2	N0	0	No radiation and/or cancer-directed surgery	Not recommended	No/Unknown	38	10	No	No	No	Yes	Dead (attributable to this cancer dx)	2	Dead	One primary only	87	71464645
White	Male	8170	T4	N0	0	No radiation and/or cancer-directed surgery	Not recommended	Yes	180	10	No	No	No	Yes	Dead (attributable to this cancer dx)	5	Dead	One primary only	66	71465449
White	Male	8170	TX	NX	0	No radiation and/or cancer-directed surgery	Not recommended	No/Unknown	162	999	Yes	No	Yes	Yes	Alive or dead of other cause	21	Alive	One primary only	48	71466077
White	Male	8170	T3a	N0	0	No radiation and/or cancer-directed surgery	Not recommended	No/Unknown	150	10	No	No	No	Yes	Dead (attributable to this cancer dx)	0	Dead	One primary only	62	71470585
White	Male	8170	TX	N1	0	No radiation and/or cancer-directed surgery	Not recommended	No/Unknown	999	10	No	No	No	Yes	Dead (attributable to this cancer dx)	0	Dead	One primary only	50	71475202
White	Male	8170	T3a	N0	0	No radiation and/or cancer-directed surgery	Not recommended	No/Unknown	80	10	No	No	No	Yes	Dead (attributable to this cancer dx)	0	Dead	One primary only	59	71476624
White	Male	8170	T1	N0	0	No radiation and/or cancer-directed surgery	Not recommended	Yes	110	999	No	No	No	Yes	Alive or dead of other cause	10	Alive	One primary only	56	71477909
Other (American Indian/AK Native, Asian/Pacific Islander)	Male	8170	T3a	N0	0	No radiation and/or cancer-directed surgery	Not recommended	Yes	74	10	Yes	Yes	No	Yes	Dead (attributable to this cancer dx)	3	Dead	One primary only	55	71478657
Other (American Indian/AK Native, Asian/Pacific Islander)	Male	8170	T4	N1	0	No radiation and/or cancer-directed surgery	Not recommended	Yes	90	10	No	No	No	Yes	Dead (attributable to this cancer dx)	6	Dead	One primary only	66	71480509
Black	Male	8170	T2	N0	0	No radiation and/or cancer-directed surgery	Not recommended	No/Unknown	14	998	Yes	No	No	Yes	Dead (attributable to this cancer dx)	3	Dead	One primary only	69	71481272
White	Male	8170	T1	N1	0	No radiation and/or cancer-directed surgery	Not recommended	No/Unknown	30	10	No	No	No	Yes	Dead (attributable to this cancer dx)	2	Dead	One primary only	58	71481883
White	Male	8170	T1	N0	0	No radiation and/or cancer-directed surgery	Not recommended	No/Unknown	61	10	No	No	No	Yes	Dead (attributable to this cancer dx)	4	Dead	One primary only	49	71482304
White	Female	8170	T1	N0	0	No radiation and/or cancer-directed surgery	Not recommended	No/Unknown	45	20	No	No	No	Yes	Dead (attributable to this cancer dx)	2	Dead	One primary only	51	71482588
White	Male	8170	T1	N0	0	No radiation and/or cancer-directed surgery	Not recommended	No/Unknown	227	10	No	No	No	Yes	Dead (attributable to this cancer dx)	1	Dead	One primary only	76	71487335
Other (American Indian/AK Native, Asian/Pacific Islander)	Male	8170	T1	N1	0	No radiation and/or cancer-directed surgery	Not recommended	No/Unknown	999	10	No	No	No	Yes	Dead (attributable to this cancer dx)	1	Dead	One primary only	61	71490335
White	Male	8170	TX	NX	0	No radiation and/or cancer-directed surgery	Not recommended	Yes	999	10	No	No	No	Yes	Dead (attributable to this cancer dx)	2	Dead	One primary only	74	71490595
White	Male	8170	T1	N0	0	No radiation and/or cancer-directed surgery	Not recommended	Yes	999	10	No	No	No	Yes	Dead (attributable to this cancer dx)	1	Dead	One primary only	73	71491872
White	Male	8170	TX	N0	0	No radiation and/or cancer-directed surgery	Not recommended	Yes	999	10	No	No	No	Yes	Dead (attributable to this cancer dx)	12	Dead	One primary only	64	71493610
White	Male	8173	T3a	N1	0	No radiation and/or cancer-directed surgery	Not recommended	Yes	65	10	No	No	No	Yes	Dead (attributable to this cancer dx)	3	Dead	One primary only	65	71502074
Black	Male	8170	TX	N1	0	No radiation and/or cancer-directed surgery	Not recommended	No/Unknown	999	10	Yes	No	No	Yes	Alive or dead of other cause	3	Dead	One primary only	58	71506036
White	Male	8170	T4	N0	0	No radiation and/or cancer-directed surgery	Not recommended	No/Unknown	84	998	No	No	No	Yes	Dead (attributable to this cancer dx)	0	Dead	One primary only	68	71512646
Other (American Indian/AK Native, Asian/Pacific Islander)	Male	8170	T2	N1	0	No radiation and/or cancer-directed surgery	Not recommended	No/Unknown	45	10	No	No	No	Yes	Dead (attributable to this cancer dx)	2	Dead	One primary only	80	71520229
White	Male	8170	T2	N1	0	No radiation and/or cancer-directed surgery	Not recommended	No/Unknown	30	997	Yes	No	Yes	Yes	Dead (attributable to this cancer dx)	4	Dead	One primary only	72	71523464
White	Male	8170	T2	N1	0	No radiation and/or cancer-directed surgery	Not recommended	Yes	138	10	No	No	Yes	Yes	Dead (attributable to this cancer dx)	3	Dead	One primary only	54	71523933
White	Male	8170	T3a	N1	0	No radiation and/or cancer-directed surgery	Not recommended, contraindicated due to other cond; autopsy only (1973-2002)	Yes	58	10	No	No	No	Yes	Dead (attributable to this cancer dx)	15	Dead	One primary only	60	71526173
Other (American Indian/AK Native, Asian/Pacific Islander)	Male	8170	T1	NX	0	No radiation and/or cancer-directed surgery	Not recommended	Yes	111	998	No	No	No	Yes	Dead (attributable to this cancer dx)	1	Dead	One primary only	90	71528958
Other (American Indian/AK Native, Asian/Pacific Islander)	Male	8170	T1	N0	36	No radiation and/or cancer-directed surgery	Surgery performed	Yes	180	998	No	No	No	Yes	Alive or dead of other cause	11	Alive	One primary only	55	71529394
White	Male	8170	TX	N1	0	No radiation and/or cancer-directed surgery	Not recommended	No/Unknown	999	10	No	No	No	Yes	Dead (attributable to this cancer dx)	0	Dead	One primary only	68	71533023
White	Male	8170	T3b	N0	0	No radiation and/or cancer-directed surgery	Not recommended	Yes	66	10	No	No	No	Yes	Dead (attributable to this cancer dx)	3	Dead	One primary only	59	71535629
White	Male	8170	T4	N0	0	No radiation and/or cancer-directed surgery	Not recommended	No/Unknown	999	10	No	No	No	Yes	Dead (attributable to this cancer dx)	0	Dead	One primary only	64	71535928
Other (American Indian/AK Native, Asian/Pacific Islander)	Female	8170	TX	N0	0	No radiation and/or cancer-directed surgery	Not recommended	No/Unknown	999	999	No	No	Yes	Yes	Dead (attributable to this cancer dx)	13	Dead	One primary only	81	71537974
White	Male	8170	T3b	N1	0	No radiation and/or cancer-directed surgery	Not recommended	Yes	180	10	No	No	No	Yes	Dead (attributable to this cancer dx)	1	Dead	One primary only	82	71538604
White	Male	8170	T1	N0	0	No radiation and/or cancer-directed surgery	Not recommended	Yes	76	20	No	No	No	Yes	Dead (attributable to this cancer dx)	3	Dead	One primary only	69	71539610
White	Female	8170	T4	NX	0	No radiation and/or cancer-directed surgery	Not recommended	No/Unknown	999	999	Yes	No	No	Yes	Dead (attributable to this cancer dx)	2	Dead	One primary only	81	71541993
Other (American Indian/AK Native, Asian/Pacific Islander)	Male	8170	T3a	N0	0	No radiation and/or cancer-directed surgery	Not recommended	No/Unknown	140	10	No	No	No	Yes	Alive or dead of other cause	1	Alive	One primary only	48	71544650
White	Male	8170	T3b	N0	0	No radiation and/or cancer-directed surgery	Not recommended	No/Unknown	80	10	No	No	No	Yes	Alive or dead of other cause	0	Alive	One primary only	64	71545806
White	Male	8170	T3a	N0	0	No radiation and/or cancer-directed surgery	Not recommended	No/Unknown	75	10	No	No	No	Yes	Dead (attributable to this cancer dx)	1	Dead	One primary only	63	71547057
Black	Male	8170	TX	NX	0	No radiation and/or cancer-directed surgery	Not recommended	No/Unknown	999	10	No	No	No	Yes	Dead (attributable to this cancer dx)	0	Dead	One primary only	66	72607220
White	Male	8170	T1	N0	0	No radiation and/or cancer-directed surgery	Not recommended	No/Unknown	999	10	No	No	No	Yes	Dead (attributable to this cancer dx)	1	Dead	One primary only	55	72607318
White	Female	8170	T4	N0	0	No radiation and/or cancer-directed surgery	Not recommended	No/Unknown	87	10	No	No	No	Yes	Dead (attributable to this cancer dx)	4	Dead	One primary only	83	72608654
White	Male	8170	T2	NX	0	No radiation and/or cancer-directed surgery	Not recommended, contraindicated due to other cond; autopsy only (1973-2002)	No/Unknown	30	10	No	No	Yes	Yes	Dead (attributable to this cancer dx)	0	Dead	One primary only	68	72611131
White	Male	8170	T3b	N1	0	No radiation and/or cancer-directed surgery	Not recommended	No/Unknown	88	10	No	No	No	Yes	Dead (attributable to this cancer dx)	0	Dead	One primary only	60	72613711
Other (American Indian/AK Native, Asian/Pacific Islander)	Female	8170	T4	N0	0	No radiation and/or cancer-directed surgery	Not recommended	No/Unknown	83	10	No	No	No	Yes	Dead (attributable to this cancer dx)	0	Dead	One primary only	63	72615044
White	Male	8170	T3a	N0	0	No radiation and/or cancer-directed surgery	Not recommended	No/Unknown	74	20	No	No	No	Yes	Alive or dead of other cause	8	Alive	One primary only	60	72615046
White	Male	8170	T1	N0	0	No radiation and/or cancer-directed surgery	Not recommended	No/Unknown	76	10	No	No	No	Yes	Dead (attributable to this cancer dx)	2	Dead	One primary only	55	72615132
White	Male	8170	T1	N0	0	No radiation and/or cancer-directed surgery	Not recommended	No/Unknown	52	10	No	No	Yes	Yes	Dead (attributable to this cancer dx)	6	Dead	One primary only	60	72615601
White	Male	8170	T4	NX	0	No radiation and/or cancer-directed surgery	Not recommended	Yes	100	10	No	No	No	Yes	Alive or dead of other cause	11	Alive	One primary only	38	72619678
White	Male	8170	T4	N0	0	No radiation and/or cancer-directed surgery	Not recommended	No/Unknown	170	998	No	No	No	Yes	Dead (attributable to this cancer dx)	0	Dead	One primary only	90	72623221
Other (American Indian/AK Native, Asian/Pacific Islander)	Male	8170	T3a	N1	0	No radiation and/or cancer-directed surgery	Not recommended	No/Unknown	70	10	No	No	No	Yes	Dead (attributable to this cancer dx)	2	Dead	One primary only	43	72625209
Other (American Indian/AK Native, Asian/Pacific Islander)	Male	8170	T4	NX	0	No radiation and/or cancer-directed surgery	Not recommended	No/Unknown	999	20	No	No	No	Yes	Dead (attributable to this cancer dx)	2	Dead	One primary only	54	72625758
White	Male	8170	T3b	N0	0	No radiation and/or cancer-directed surgery	Not recommended	Yes	110	10	No	No	No	Yes	Alive or dead of other cause	1	Dead	One primary only	58	72626361
Other (American Indian/AK Native, Asian/Pacific Islander)	Male	8170	T3b	N1	0	No radiation and/or cancer-directed surgery	Not recommended	Yes	161	10	Yes	No	Yes	Yes	Alive or dead of other cause	4	Alive	One primary only	57	72626895
Other (American Indian/AK Native, Asian/Pacific Islander)	Male	8170	T4	N0	0	No radiation and/or cancer-directed surgery	Not recommended	Yes	111	10	No	No	No	Yes	Dead (attributable to this cancer dx)	1	Dead	One primary only	74	72630905
White	Female	8174	TX	N0	0	No radiation and/or cancer-directed surgery	Not recommended	No/Unknown	999	20	No	Yes	No	Yes	Dead (attributable to this cancer dx)	0	Dead	One primary only	54	72636686
White	Male	8170	T1	N0	0	No radiation and/or cancer-directed surgery	Not recommended	No/Unknown	20	10	No	No	No	Yes	Dead (attributable to this cancer dx)	0	Dead	One primary only	61	72639169
Other (American Indian/AK Native, Asian/Pacific Islander)	Male	8170	T3b	N0	0	No radiation and/or cancer-directed surgery	Not recommended	No/Unknown	156	10	No	No	No	Yes	Dead (attributable to this cancer dx)	0	Dead	One primary only	72	72640843
White	Male	8170	T3b	N1	0	No radiation and/or cancer-directed surgery	Not recommended	Yes	110	10	No	No	Yes	Yes	Dead (attributable to this cancer dx)	3	Dead	One primary only	56	72644122
White	Male	8170	TX	NX	0	No radiation and/or cancer-directed surgery	Not recommended	No/Unknown	999	10	No	No	No	Yes	Dead (attributable to this cancer dx)	0	Dead	One primary only	62	72648351
White	Male	8170	T4	NX	0	No radiation and/or cancer-directed surgery	Not recommended	No/Unknown	999	10	Yes	No	No	Yes	Dead (attributable to this cancer dx)	2	Dead	One primary only	70	72649851
White	Male	8170	T4	N0	0	No radiation and/or cancer-directed surgery	Not recommended	Yes	100	10	No	No	No	Yes	Alive or dead of other cause	2	Alive	One primary only	50	72653211
Other (American Indian/AK Native, Asian/Pacific Islander)	Female	8170	T3a	N1	0	No radiation and/or cancer-directed surgery	Not recommended	No/Unknown	113	10	Yes	No	No	Yes	Dead (attributable to this cancer dx)	0	Dead	One primary only	57	72656563
Other (American Indian/AK Native, Asian/Pacific Islander)	Male	8170	T1	N0	0	No radiation and/or cancer-directed surgery	Not recommended	Yes	180	10	No	No	No	Yes	Alive or dead of other cause	5	Alive	One primary only	83	72657303
White	Male	8170	T1	N0	0	No radiation and/or cancer-directed surgery	Not recommended	Yes	25	10	No	No	No	Yes	Alive or dead of other cause	7	Alive	One primary only	61	72660151
White	Male	8170	TX	N0	0	No radiation and/or cancer-directed surgery	Not recommended	No/Unknown	999	10	No	No	No	Yes	Alive or dead of other cause	5	Alive	One primary only	48	72660221
White	Female	8170	T2	N0	0	No radiation and/or cancer-directed surgery	Not recommended	Yes	25	10	No	No	No	Yes	Alive or dead of other cause	6	Alive	One primary only	72	72661541
White	Female	8170	T4	N0	0	No radiation and/or cancer-directed surgery	Not recommended	Yes	70	10	Yes	No	No	Yes	Alive or dead of other cause	6	Alive	One primary only	73	72665729
Other (American Indian/AK Native, Asian/Pacific Islander)	Male	8170	T2	N0	0	No radiation and/or cancer-directed surgery	Not recommended	No/Unknown	20	10	Yes	No	Yes	Yes	Dead (attributable to this cancer dx)	1	Dead	One primary only	54	72666840
White	Male	8170	T1	NX	0	No radiation and/or cancer-directed surgery	Not recommended	No/Unknown	70	10	No	No	No	Yes	Alive or dead of other cause	1	Dead	One primary only	60	72666852
White	Female	8170	T3b	N1	0	No radiation and/or cancer-directed surgery	Not recommended	Yes	124	10	Yes	No	No	Yes	Alive or dead of other cause	5	Alive	One primary only	73	72674333
White	Female	8170	T1	N0	0	No radiation and/or cancer-directed surgery	Not recommended	No/Unknown	60	20	No	No	No	Yes	Dead (attributable to this cancer dx)	0	Dead	One primary only	85	72676799
White	Male	8170	T3a	N0	0	No radiation and/or cancer-directed surgery	Not recommended	No/Unknown	54	10	No	No	No	Yes	Dead (attributable to this cancer dx)	0	Dead	One primary only	61	72676932
White	Female	8170	TX	N0	0	No radiation and/or cancer-directed surgery	Not recommended	No/Unknown	110	999	Yes	No	No	Yes	Dead (attributable to this cancer dx)	0	Dead	One primary only	57	72679723
Other (American Indian/AK Native, Asian/Pacific Islander)	Female	8170	T1	N0	0	No radiation and/or cancer-directed surgery	Not recommended	Yes	120	10	No	No	No	Yes	Dead (attributable to this cancer dx)	1	Dead	One primary only	42	72688803
White	Female	8170	TX	N0	0	No radiation and/or cancer-directed surgery	Not recommended	Yes	999	999	No	No	No	Yes	Dead (attributable to this cancer dx)	3	Dead	One primary only	74	72689058
White	Male	8170	T3a	N0	0	No radiation and/or cancer-directed surgery	Not recommended	No/Unknown	100	998	No	No	No	Yes	Dead (attributable to this cancer dx)	0	Dead	One primary only	60	72692545
White	Male	8170	T4	N0	0	No radiation and/or cancer-directed surgery	Not recommended	No/Unknown	999	10	No	No	No	Yes	Alive or dead of other cause	0	Dead	One primary only	62	72694445
White	Male	8170	T4	NX	0	No radiation and/or cancer-directed surgery	Not recommended	Yes	150	10	No	No	No	Yes	Dead (attributable to this cancer dx)	0	Dead	One primary only	65	72697728
White	Male	8170	T1	N0	0	No radiation and/or cancer-directed surgery	Not recommended	No/Unknown	31	10	No	No	No	Yes	Dead (attributable to this cancer dx)	1	Dead	One primary only	68	72699209
White	Male	8170	T3a	N0	0	No radiation and/or cancer-directed surgery	Not recommended	No/Unknown	116	10	No	No	No	Yes	Dead (attributable to this cancer dx)	0	Dead	One primary only	75	72701444
Other (American Indian/AK Native, Asian/Pacific Islander)	Female	8170	T1	N1	0	No radiation and/or cancer-directed surgery	Not recommended, contraindicated due to other cond; autopsy only (1973-2002)	Yes	165	10	No	No	No	Yes	Dead (attributable to this cancer dx)	3	Dead	One primary only	52	72705264
White	Female	8170	TX	NX	0	No radiation and/or cancer-directed surgery	Not recommended	Yes	999	999	No	No	Yes	Yes	Alive or dead of other cause	8	Alive	One primary only	73	72708506
White	Male	8170	T4	N0	37	No radiation and/or cancer-directed surgery	Surgery performed	No/Unknown	290	10	No	No	No	Yes	Dead (attributable to this cancer dx)	0	Dead	One primary only	57	72711431
White	Male	8170	T3a	N0	0	No radiation and/or cancer-directed surgery	Not recommended	No/Unknown	70	10	No	No	No	Yes	Dead (attributable to this cancer dx)	5	Dead	One primary only	61	72715975
White	Female	8170	T3a	N0	0	No radiation and/or cancer-directed surgery	Not recommended	No/Unknown	80	10	No	No	No	Yes	Dead (attributable to this cancer dx)	0	Dead	One primary only	70	72718638
White	Male	8170	T1	N0	36	No radiation and/or cancer-directed surgery	Surgery performed	Yes	90	10	No	No	No	Yes	Alive or dead of other cause	4	Alive	One primary only	5	72719343
White	Female	8170	TX	N0	0	No radiation and/or cancer-directed surgery	Not recommended	Yes	999	999	No	No	No	Yes	Alive or dead of other cause	14	Alive	One primary only	58	72720652
White	Male	8170	T1	N0	0	No radiation and/or cancer-directed surgery	Not recommended	No/Unknown	210	10	No	No	No	Yes	Alive or dead of other cause	2	Alive	One primary only	82	72725826
Other (American Indian/AK Native, Asian/Pacific Islander)	Male	8170	TX	N0	0	No radiation and/or cancer-directed surgery	Not recommended	No/Unknown	25	10	No	No	No	Yes	Dead (attributable to this cancer dx)	0	Dead	One primary only	76	72726546
White	Male	8170	TX	N1	0	No radiation and/or cancer-directed surgery	Not recommended	Yes	999	10	No	No	Yes	Yes	Alive or dead of other cause	0	Alive	One primary only	60	72727158
White	Male	8170	TX	N0	0	No radiation and/or cancer-directed surgery	Not recommended, contraindicated due to other cond; autopsy only (1973-2002)	No/Unknown	180	10	No	No	No	Yes	Alive or dead of other cause	0	Alive	One primary only	51	72727294
Other (American Indian/AK Native, Asian/Pacific Islander)	Male	8170	T3a	N0	0	No radiation and/or cancer-directed surgery	Not recommended	Yes	120	10	No	No	No	Yes	Dead (attributable to this cancer dx)	0	Dead	One primary only	54	72728440
White	Male	8170	T1	N0	0	No radiation and/or cancer-directed surgery	Not recommended	No/Unknown	999	10	Yes	No	No	Yes	Alive or dead of other cause	0	Alive	One primary only	65	72730710
White	Female	8170	TX	N0	0	No radiation and/or cancer-directed surgery	Not recommended	Yes	999	10	No	No	No	Yes	Alive or dead of other cause	0	Alive	One primary only	70	72731458
Other (American Indian/AK Native, Asian/Pacific Islander)	Male	8170	T3b	N0	0	No radiation and/or cancer-directed surgery	Not recommended	No/Unknown	116	999	No	No	No	Yes	Alive or dead of other cause	1	Alive	One primary only	44	72734587
Other (American Indian/AK Native, Asian/Pacific Islander)	Male	8170	T3b	N0	0	No radiation and/or cancer-directed surgery	Not recommended	No/Unknown	999	10	No	No	Yes	Yes	Alive or dead of other cause	0	Alive	One primary only	54	72735735
White	Male	8170	T3a	N0	0	No radiation and/or cancer-directed surgery	Not recommended	Yes	119	10	No	No	No	Yes	Dead (attributable to this cancer dx)	0	Dead	One primary only	60	72739132
Black	Male	8170	TX	N1	0	No radiation and/or cancer-directed surgery	Not recommended	Yes	999	10	No	No	Yes	Yes	Dead (attributable to this cancer dx)	2	Dead	One primary only	57	72739949
White	Female	8170	T3b	NX	16	Intraoperative radiation	Surgery performed	Yes	56	10	No	No	No	Yes	Alive or dead of other cause	1	Alive	One primary only	67	72740994
Other (American Indian/AK Native, Asian/Pacific Islander)	Male	8170	T1	N0	0	No radiation and/or cancer-directed surgery	Not recommended	No/Unknown	33	10	No	No	No	Yes	Dead (attributable to this cancer dx)	0	Dead	One primary only	79	72742098
Other (American Indian/AK Native, Asian/Pacific Islander)	Male	8170	T4	N0	36	No radiation and/or cancer-directed surgery	Surgery performed	No/Unknown	140	998	No	No	No	Yes	Alive or dead of other cause	4	Alive	One primary only	74	72742499
White	Male	8170	T1	N0	0	No radiation and/or cancer-directed surgery	Not recommended	Yes	105	10	No	No	No	Yes	Alive or dead of other cause	0	Alive	One primary only	51	72742687
Other (American Indian/AK Native, Asian/Pacific Islander)	Female	8170	T1	N0	0	No radiation and/or cancer-directed surgery	Not recommended	Yes	210	10	No	No	No	Yes	Alive or dead of other cause	1	Alive	One primary only	53	72748296
White	Female	8170	TX	NX	0	No radiation and/or cancer-directed surgery	Not recommended	No/Unknown	9	999	No	No	No	Yes	Alive or dead of other cause	26	Alive	One primary only	75	72748875
White	Female	8170	T2	N0	23	Radiation after surgery	Surgery performed	No/Unknown	125	10	No	No	No	Yes	Alive or dead of other cause	3	Alive	One primary only	56	72749693
White	Male	8170	T3a	N0	0	No radiation and/or cancer-directed surgery	Not recommended	Yes	117	20	No	No	No	Yes	Alive or dead of other cause	1	Alive	One primary only	53	72753414
White	Male	8170	TX	NX	0	No radiation and/or cancer-directed surgery	Not recommended	No/Unknown	999	999	No	No	No	Yes	Dead (attributable to this cancer dx)	0	Dead	One primary only	17	72754525
White	Male	8170	TX	N0	0	No radiation and/or cancer-directed surgery	Not recommended	Yes	90	30	Yes	No	No	Yes	Alive or dead of other cause	8	Alive	1st of 2 or more primaries	59	72762150
White	Male	8170	T4	N1	0	No radiation and/or cancer-directed surgery	Not recommended	No/Unknown	35	10	Yes	No	No	Yes	Dead (attributable to this cancer dx)	0	Dead	One primary only	52	72762345
White	Male	8170	T3a	N0	0	No radiation and/or cancer-directed surgery	Not recommended	No/Unknown	156	998	No	No	No	Yes	Dead (attributable to this cancer dx)	0	Dead	One primary only	78	72793500
White	Male	8170	T3b	N1	0	No radiation and/or cancer-directed surgery	Not recommended	No/Unknown	181	10	No	No	No	Yes	Alive or dead of other cause	0	Alive	One primary only	68	72853974
Other (American Indian/AK Native, Asian/Pacific Islander)	Male	8170	T4	N0	0	No radiation and/or cancer-directed surgery	Not recommended	No/Unknown	103	10	No	No	No	Yes	Dead (attributable to this cancer dx)	2	Dead	One primary only	64	72854333
Other (American Indian/AK Native, Asian/Pacific Islander)	Male	8170	T2	N0	0	No radiation and/or cancer-directed surgery	Not recommended	No/Unknown	93	10	No	No	No	Yes	Alive or dead of other cause	0	Alive	One primary only	67	72887982
Other (American Indian/AK Native, Asian/Pacific Islander)	Female	8170	T2	N0	0	No radiation and/or cancer-directed surgery	Not recommended	No/Unknown	12	10	No	No	No	Yes	Dead (attributable to this cancer dx)	0	Dead	One primary only	64	72929977
Black	Male	8170	T2	N1	0	No radiation and/or cancer-directed surgery	Not recommended	No/Unknown	34	10	No	No	Yes	Yes	Dead (attributable to this cancer dx)	3	Dead	One primary only	69	72933586
White	Male	8170	T4	N0	0	No radiation and/or cancer-directed surgery	Not recommended	No/Unknown	100	10	No	No	No	Yes	Dead (attributable to this cancer dx)	0	Dead	One primary only	50	76162999
Other (American Indian/AK Native, Asian/Pacific Islander)	Female	8170	T4	NX	0	No radiation and/or cancer-directed surgery	Not recommended	No/Unknown	50	10	No	No	No	Yes	Alive or dead of other cause	0	Alive	One primary only	57	76164291
White	Male	8170	T1	N0	0	No radiation and/or cancer-directed surgery	Not recommended	Yes	61	10	No	No	No	Yes	Dead (attributable to this cancer dx)	2	Dead	One primary only	78	76172003
White	Female	8170	T4	N1	0	No radiation and/or cancer-directed surgery	Not recommended	Yes	80	20	No	No	No	Yes	Dead (attributable to this cancer dx)	3	Dead	One primary only	75	76179956
White	Male	8170	T2	N1	0	No radiation and/or cancer-directed surgery	Not recommended	No/Unknown	18	10	No	No	No	Yes	Dead (attributable to this cancer dx)	1	Dead	One primary only	54	76183686
White	Male	8170	T3b	N0	0	No radiation and/or cancer-directed surgery	Not recommended, contraindicated due to other cond; autopsy only (1973-2002)	No/Unknown	13	998	No	No	No	Yes	Dead (attributable to this cancer dx)	0	Dead	One primary only	47	76188122
Black	Male	8170	T1	N0	0	No radiation and/or cancer-directed surgery	Not recommended	No/Unknown	150	10	No	No	No	Yes	Dead (attributable to this cancer dx)	4	Dead	One primary only	62	76192470
White	Male	8170	T1	N0	0	No radiation and/or cancer-directed surgery	Not recommended	No/Unknown	260	10	Yes	No	No	Yes	Dead (attributable to this cancer dx)	0	Dead	One primary only	60	76194062
Black	Male	8170	T3a	N0	0	No radiation and/or cancer-directed surgery	Not recommended	No/Unknown	174	10	No	No	No	Yes	Dead (attributable to this cancer dx)	1	Dead	One primary only	60	76203876
White	Male	8170	T3b	N1	0	No radiation and/or cancer-directed surgery	Not recommended	No/Unknown	999	10	No	No	No	Yes	Dead (attributable to this cancer dx)	0	Dead	One primary only	51	76205737
Black	Female	8170	T3a	N1	0	No radiation and/or cancer-directed surgery	Not recommended	No/Unknown	130	10	Yes	No	No	Yes	Dead (attributable to this cancer dx)	0	Dead	One primary only	51	76208831
White	Male	8170	T1	N0	0	No radiation and/or cancer-directed surgery	Not recommended	Yes	70	10	No	No	No	Yes	Dead (attributable to this cancer dx)	4	Dead	One primary only	60	76210596
White	Male	8170	T4	N0	0	No radiation and/or cancer-directed surgery	Not recommended	Yes	999	10	No	No	No	Yes	Dead (attributable to this cancer dx)	8	Dead	One primary only	52	76212307
White	Male	8170	T2	N0	0	No radiation and/or cancer-directed surgery	Not recommended	No/Unknown	50	20	Yes	No	No	Yes	Dead (attributable to this cancer dx)	5	Dead	One primary only	58	76216862
White	Male	8170	T1	N0	0	No radiation and/or cancer-directed surgery	Not recommended	No/Unknown	118	10	No	No	No	Yes	Dead (attributable to this cancer dx)	0	Dead	One primary only	49	76220239
White	Female	8170	T4	N1	0	No radiation and/or cancer-directed surgery	Not recommended	No/Unknown	64	10	No	No	No	Yes	Dead (attributable to this cancer dx)	0	Dead	One primary only	81	76222312
White	Female	8171	T2	N0	0	No radiation and/or cancer-directed surgery	Not recommended	Yes	3	10	No	No	No	Yes	Dead (attributable to this cancer dx)	14	Dead	One primary only	23	76224865
Other (American Indian/AK Native, Asian/Pacific Islander)	Female	8170	T1	N0	0	No radiation and/or cancer-directed surgery	Not recommended, contraindicated due to other cond; autopsy only (1973-2002)	No/Unknown	999	10	No	No	No	Yes	Dead (attributable to this cancer dx)	0	Dead	One primary only	90	76225130
Black	Male	8170	T2	N0	0	No radiation and/or cancer-directed surgery	Not recommended	Yes	32	10	No	No	No	Yes	Dead (attributable to this cancer dx)	1	Dead	One primary only	56	76226568
White	Male	8170	TX	N0	0	No radiation and/or cancer-directed surgery	Not recommended	Yes	999	10	No	No	No	Yes	Dead (attributable to this cancer dx)	0	Dead	One primary only	71	76226864
White	Male	8171	T1	N0	0	No radiation and/or cancer-directed surgery	Not recommended, contraindicated due to other cond; autopsy only (1973-2002)	Yes	999	20	No	No	No	Yes	Dead (attributable to this cancer dx)	21	Dead	One primary only	17	76235647
White	Male	8170	TX	NX	0	No radiation and/or cancer-directed surgery	Not recommended	No/Unknown	160	998	No	No	Yes	Yes	Dead (attributable to this cancer dx)	2	Dead	One primary only	64	76238690
White	Female	8170	T0	N0	0	No radiation and/or cancer-directed surgery	Not recommended	No/Unknown	0	10	No	No	No	Yes	Dead (attributable to this cancer dx)	0	Dead	One primary only	77	76240135
White	Male	8170	T3a	N0	0	No radiation and/or cancer-directed surgery	Not recommended	No/Unknown	65	10	No	No	No	Yes	Dead (attributable to this cancer dx)	1	Dead	One primary only	70	76244065
White	Female	8170	T3a	N0	0	No radiation and/or cancer-directed surgery	Not recommended	Yes	165	10	No	No	No	Yes	Dead (attributable to this cancer dx)	2	Dead	One primary only	68	77004789
White	Female	8170	T1	N0	0	No radiation and/or cancer-directed surgery	Not recommended	No/Unknown	22	20	No	No	No	Yes	Dead (attributable to this cancer dx)	0	Dead	One primary only	86	77006001
White	Male	8170	T1	N0	0	No radiation and/or cancer-directed surgery	Not recommended	No/Unknown	152	10	No	No	No	Yes	Dead (attributable to this cancer dx)	0	Dead	One primary only	45	77009223
White	Male	8170	T2	N0	0	No radiation and/or cancer-directed surgery	Not recommended	No/Unknown	49	10	No	No	No	Yes	Dead (attributable to this cancer dx)	0	Dead	One primary only	51	77012242
Black	Male	8170	T1	N0	0	No radiation and/or cancer-directed surgery	Not recommended	Yes	85	10	No	No	No	Yes	Dead (attributable to this cancer dx)	5	Dead	One primary only	63	77013802
White	Male	8170	T3b	N0	0	No radiation and/or cancer-directed surgery	Not recommended	Yes	50	999	No	No	No	Yes	Dead (attributable to this cancer dx)	3	Dead	One primary only	71	77018908
White	Male	8170	T3b	N0	0	No radiation and/or cancer-directed surgery	Not recommended	No/Unknown	999	10	No	No	No	Yes	Dead (attributable to this cancer dx)	1	Dead	One primary only	47	77019129
White	Male	8170	T1	NX	0	No radiation and/or cancer-directed surgery	Not recommended	No/Unknown	999	999	No	No	No	Yes	Dead (attributable to this cancer dx)	0	Dead	One primary only	59	77020176
White	Male	8170	T1	N1	0	No radiation and/or cancer-directed surgery	Not recommended	No/Unknown	6	10	Yes	No	No	Yes	Dead (attributable to this cancer dx)	0	Dead	One primary only	59	77021485
Black	Male	8170	T4	N0	0	No radiation and/or cancer-directed surgery	Not recommended	Yes	150	10	Yes	No	No	Yes	Dead (attributable to this cancer dx)	3	Dead	One primary only	55	77024695
White	Female	8170	T3a	N0	0	No radiation and/or cancer-directed surgery	Not recommended	No/Unknown	80	10	No	No	No	Yes	Alive or dead of other cause	9	Alive	One primary only	85	77032424
White	Female	8170	T3a	N0	0	No radiation and/or cancer-directed surgery	Not recommended	Yes	150	999	No	No	No	Yes	Dead (attributable to this cancer dx)	2	Dead	One primary only	71	77035204
White	Male	8170	T4	N1	0	No radiation and/or cancer-directed surgery	Not recommended	Yes	131	10	No	No	No	Yes	Dead (attributable to this cancer dx)	1	Dead	One primary only	8	77037815
Black	Male	8170	T3a	N1	0	No radiation and/or cancer-directed surgery	Not recommended	Yes	996	10	No	No	No	Yes	Dead (attributable to this cancer dx)	1	Dead	One primary only	58	77039114
Black	Male	8170	T4	N0	10	No radiation and/or cancer-directed surgery	Surgery performed	Yes	213	20	No	No	No	Yes	Dead (attributable to this cancer dx)	23	Dead	One primary only	57	77044524
White	Male	8170	T2	N1	0	No radiation and/or cancer-directed surgery	Not recommended	Yes	36	10	Yes	No	Yes	Yes	Dead (attributable to this cancer dx)	2	Dead	One primary only	67	77053041
White	Male	8170	T4	N0	0	No radiation and/or cancer-directed surgery	Not recommended	Yes	150	20	No	No	No	Yes	Dead (attributable to this cancer dx)	2	Dead	One primary only	56	77053241
White	Male	8170	TX	N1	0	No radiation and/or cancer-directed surgery	Not recommended	No/Unknown	85	998	No	No	No	Yes	Dead (attributable to this cancer dx)	1	Dead	One primary only	61	77057040
White	Male	8170	TX	N0	0	No radiation and/or cancer-directed surgery	Not recommended	No/Unknown	999	999	Yes	No	No	Yes	Dead (attributable to this cancer dx)	1	Dead	One primary only	58	77060994
Black	Male	8170	T3a	N0	0	No radiation and/or cancer-directed surgery	Not recommended	No/Unknown	75	10	Yes	No	No	Yes	Dead (attributable to this cancer dx)	3	Dead	One primary only	67	77063252
White	Male	8173	T1	N1	0	No radiation and/or cancer-directed surgery	Not recommended	No/Unknown	999	10	Yes	No	No	Yes	Dead (attributable to this cancer dx)	0	Dead	One primary only	51	77064865
White	Male	8170	T4	N1	0	No radiation and/or cancer-directed surgery	Not recommended	No/Unknown	999	10	Yes	No	No	Yes	Dead (attributable to this cancer dx)	0	Dead	One primary only	53	77066195
Black	Male	8170	T1	N1	0	No radiation and/or cancer-directed surgery	Not recommended	Yes	120	10	No	No	No	Yes	Dead (attributable to this cancer dx)	4	Dead	One primary only	56	77074617
White	Female	8170	TX	N0	0	No radiation and/or cancer-directed surgery	Not recommended	No/Unknown	109	20	No	No	No	Yes	Dead (attributable to this cancer dx)	0	Dead	One primary only	65	77076931
Black	Male	8170	TX	N0	0	No radiation and/or cancer-directed surgery	Not recommended, contraindicated due to other cond; autopsy only (1973-2002)	Yes	999	10	No	No	No	Yes	Dead (attributable to this cancer dx)	3	Dead	1st of 2 or more primaries	56	77079368
White	Male	8170	T1	NX	0	No radiation and/or cancer-directed surgery	Not recommended	No/Unknown	50	10	No	No	No	Yes	Dead (attributable to this cancer dx)	0	Dead	One primary only	60	77080883
White	Male	8170	T1	N0	0	No radiation and/or cancer-directed surgery	Not recommended	No/Unknown	94	20	No	No	No	Yes	Dead (attributable to this cancer dx)	0	Dead	One primary only	48	77090588
White	Male	8170	T3a	N1	0	No radiation and/or cancer-directed surgery	Not recommended	Yes	98	10	No	No	No	Yes	Dead (attributable to this cancer dx)	4	Dead	One primary only	53	77098285
Other (American Indian/AK Native, Asian/Pacific Islander)	Male	8170	T4	NX	0	No radiation and/or cancer-directed surgery	Not recommended	No/Unknown	56	10	Yes	No	No	Yes	Dead (attributable to this cancer dx)	2	Dead	One primary only	28	77098695
White	Male	8174	T4	N0	0	No radiation and/or cancer-directed surgery	Not recommended	No/Unknown	999	999	Yes	No	Yes	Yes	Dead (attributable to this cancer dx)	3	Dead	One primary only	79	77101185
White	Male	8170	T3b	NX	0	No radiation and/or cancer-directed surgery	Not recommended	No/Unknown	97	20	No	No	No	Yes	Dead (attributable to this cancer dx)	0	Dead	One primary only	78	77101567
White	Male	8170	T3b	N1	0	No radiation and/or cancer-directed surgery	Not recommended	No/Unknown	999	10	Yes	No	Yes	Yes	Dead (attributable to this cancer dx)	0	Dead	One primary only	63	77107768
White	Male	8170	T1	N0	0	No radiation and/or cancer-directed surgery	Not recommended	Yes	175	10	No	No	No	Yes	Dead (attributable to this cancer dx)	1	Dead	One primary only	56	77109017
White	Female	8170	T1	NX	0	No radiation and/or cancer-directed surgery	Not recommended	No/Unknown	999	999	No	No	No	Yes	Alive or dead of other cause	1	Dead	One primary only	84	77110575
White	Male	8170	T3b	N1	0	No radiation and/or cancer-directed surgery	Not recommended, contraindicated due to other cond; autopsy only (1973-2002)	Yes	120	10	No	No	No	Yes	Dead (attributable to this cancer dx)	0	Dead	One primary only	70	77111073
White	Male	8170	T3b	N0	0	No radiation and/or cancer-directed surgery	Not recommended	No/Unknown	130	10	No	No	No	Yes	Dead (attributable to this cancer dx)	0	Dead	One primary only	54	77114650
White	Female	8170	T3b	N1	0	No radiation and/or cancer-directed surgery	Not recommended	Yes	75	10	No	No	No	Yes	Dead (attributable to this cancer dx)	1	Dead	One primary only	71	77116068
White	Male	8170	T3a	N0	0	No radiation and/or cancer-directed surgery	Not recommended	No/Unknown	120	10	No	No	Yes	Yes	Dead (attributable to this cancer dx)	0	Dead	One primary only	56	77118335
White	Male	8170	TX	N1	0	No radiation and/or cancer-directed surgery	Not recommended	No/Unknown	999	10	No	No	No	Yes	Dead (attributable to this cancer dx)	0	Dead	One primary only	67	77122075
White	Male	8170	T3a	N0	0	No radiation and/or cancer-directed surgery	Not recommended	No/Unknown	80	20	No	No	No	Yes	Dead (attributable to this cancer dx)	0	Dead	One primary only	59	77127535
White	Male	8170	T3a	N0	0	No radiation and/or cancer-directed surgery	Not recommended	Yes	64	10	No	No	Yes	Yes	Dead (attributable to this cancer dx)	13	Dead	1st of 2 or more primaries	67	77131564
White	Male	8170	T3a	N1	0	No radiation and/or cancer-directed surgery	Not recommended	No/Unknown	120	10	No	No	No	Yes	Dead (attributable to this cancer dx)	0	Dead	One primary only	66	77132036
White	Female	8170	T1	N0	0	No radiation and/or cancer-directed surgery	Not recommended	No/Unknown	104	10	No	No	No	Yes	Dead (attributable to this cancer dx)	0	Dead	One primary only	84	77135215
White	Male	8170	T1	N0	0	No radiation and/or cancer-directed surgery	Not recommended	No/Unknown	64	999	No	Yes	No	Yes	Dead (attributable to this cancer dx)	1	Dead	One primary only	77	77135861
White	Male	8170	T3a	N0	0	No radiation and/or cancer-directed surgery	Not recommended	No/Unknown	90	20	No	No	No	Yes	Dead (attributable to this cancer dx)	11	Dead	One primary only	43	77140070
White	Male	8170	T2	N0	0	No radiation and/or cancer-directed surgery	Not recommended	No/Unknown	24	20	Yes	No	No	Yes	Dead (attributable to this cancer dx)	4	Dead	One primary only	62	77140735
Other (American Indian/AK Native, Asian/Pacific Islander)	Female	8170	T4	N0	0	No radiation and/or cancer-directed surgery	Not recommended	Yes	109	10	No	No	No	Yes	Dead (attributable to this cancer dx)	1	Dead	One primary only	61	77148042
Black	Female	8170	T4	N0	0	No radiation and/or cancer-directed surgery	Not recommended	No/Unknown	142	10	No	No	No	Yes	Dead (attributable to this cancer dx)	0	Dead	One primary only	59	77149158
White	Male	8170	T1	N0	0	No radiation and/or cancer-directed surgery	Not recommended	No/Unknown	52	10	Yes	No	No	Yes	Dead (attributable to this cancer dx)	0	Dead	One primary only	59	77151902
White	Male	8170	TX	N0	0	No radiation and/or cancer-directed surgery	Not recommended	No/Unknown	999	10	No	No	No	Yes	Dead (attributable to this cancer dx)	1	Dead	One primary only	57	77152719
Black	Male	8170	T3a	N0	0	No radiation and/or cancer-directed surgery	Not recommended	No/Unknown	72	999	No	No	No	Yes	Dead (attributable to this cancer dx)	0	Dead	One primary only	53	77163237
White	Male	8170	T3b	N1	0	No radiation and/or cancer-directed surgery	Not recommended	No/Unknown	999	20	No	No	No	Yes	Dead (attributable to this cancer dx)	0	Dead	One primary only	64	77168765
White	Male	8170	T3a	N0	0	No radiation and/or cancer-directed surgery	Not recommended	No/Unknown	90	10	No	No	No	Yes	Dead (attributable to this cancer dx)	1	Dead	One primary only	76	77169426
White	Male	8170	T3a	N0	0	No radiation and/or cancer-directed surgery	Not recommended	No/Unknown	59	999	Yes	No	No	Yes	Dead (attributable to this cancer dx)	2	Dead	One primary only	88	77170477
White	Male	8170	TX	NX	0	No radiation and/or cancer-directed surgery	Not recommended	Yes	999	999	No	No	No	Yes	Dead (attributable to this cancer dx)	5	Dead	One primary only	59	77170713
White	Male	8170	T3a	N0	0	No radiation and/or cancer-directed surgery	Not recommended	No/Unknown	120	10	No	No	No	Yes	Dead (attributable to this cancer dx)	2	Dead	One primary only	51	77170914
White	Female	8170	T4	N0	0	No radiation and/or cancer-directed surgery	Not recommended	No/Unknown	40	999	No	No	No	Yes	Dead (attributable to this cancer dx)	6	Dead	One primary only	72	77178093
White	Female	8170	T4	N1	0	No radiation and/or cancer-directed surgery	Not recommended	No/Unknown	129	10	No	No	No	Yes	Dead (attributable to this cancer dx)	0	Dead	One primary only	74	77181991
White	Male	8170	T4	N0	0	No radiation and/or cancer-directed surgery	Not recommended	No/Unknown	65	10	No	No	No	Yes	Dead (attributable to this cancer dx)	0	Dead	One primary only	55	77185470
White	Male	8170	T3a	NX	0	No radiation and/or cancer-directed surgery	Not recommended, contraindicated due to other cond; autopsy only (1973-2002)	Yes	77	999	Yes	No	No	Yes	Dead (attributable to this cancer dx)	3	Dead	One primary only	68	77187475
Black	Male	8170	T3b	N0	0	No radiation and/or cancer-directed surgery	Not recommended	No/Unknown	29	999	No	No	No	Yes	Dead (attributable to this cancer dx)	0	Dead	One primary only	71	77191194
White	Male	8170	T3b	N0	0	No radiation and/or cancer-directed surgery	Not recommended	No/Unknown	51	10	No	No	No	Yes	Alive or dead of other cause	3	Alive	One primary only	64	77197954
White	Female	8170	T1	N1	0	No radiation and/or cancer-directed surgery	Not recommended	No/Unknown	50	999	No	No	No	Yes	Dead (attributable to this cancer dx)	0	Dead	One primary only	87	77241903
Black	Male	8170	T4	N0	0	No radiation and/or cancer-directed surgery	Not recommended	No/Unknown	122	10	No	No	No	Yes	Dead (attributable to this cancer dx)	0	Dead	One primary only	70	77241996
Black	Male	8170	T3b	N0	0	No radiation and/or cancer-directed surgery	Not recommended	No/Unknown	100	10	No	No	No	Yes	Dead (attributable to this cancer dx)	0	Dead	One primary only	63	80165912
White	Male	8170	T1	N0	0	No radiation and/or cancer-directed surgery	Not recommended	No/Unknown	999	20	No	No	No	Yes	Dead (attributable to this cancer dx)	0	Dead	One primary only	66	80169072
Black	Male	8170	TX	N0	0	No radiation and/or cancer-directed surgery	Not recommended	Yes	999	10	No	No	No	Yes	Dead (attributable to this cancer dx)	1	Dead	One primary only	63	80172169
White	Male	8170	T3b	N0	0	No radiation and/or cancer-directed surgery	Not recommended	Yes	999	10	No	No	No	Yes	Dead (attributable to this cancer dx)	12	Dead	One primary only	12	80177662
Black	Female	8170	TX	NX	0	No radiation and/or cancer-directed surgery	Not recommended	No/Unknown	999	10	No	No	No	Yes	Dead (attributable to this cancer dx)	1	Dead	One primary only	58	80177819
White	Male	8170	TX	N0	0	No radiation and/or cancer-directed surgery	Not recommended	Yes	999	10	No	No	No	Yes	Dead (attributable to this cancer dx)	4	Dead	One primary only	56	80178583
Black	Female	8170	TX	NX	0	No radiation and/or cancer-directed surgery	Not recommended	No/Unknown	999	999	No	No	No	Yes	Dead (attributable to this cancer dx)	0	Dead	One primary only	82	80188903
White	Male	8170	T2	N0	0	No radiation and/or cancer-directed surgery	Not recommended	No/Unknown	999	20	No	No	No	Yes	Dead (attributable to this cancer dx)	0	Dead	One primary only	62	80189329
White	Female	8170	T1	N0	0	No radiation and/or cancer-directed surgery	Not recommended	No/Unknown	80	998	No	No	No	Yes	Dead (attributable to this cancer dx)	1	Dead	One primary only	85	80195204
White	Male	8170	T4	N0	0	No radiation and/or cancer-directed surgery	Not recommended	No/Unknown	999	999	No	Yes	No	Yes	Dead (attributable to this cancer dx)	1	Dead	One primary only	62	80202216
White	Female	8170	T3b	N0	0	No radiation and/or cancer-directed surgery	Not recommended	No/Unknown	70	10	No	No	No	Yes	Dead (attributable to this cancer dx)	0	Dead	One primary only	83	80202279
Black	Female	8170	T0	N0	0	No radiation and/or cancer-directed surgery	Not recommended	No/Unknown	0	999	Yes	Yes	No	Yes	Dead (attributable to this cancer dx)	1	Dead	One primary only	59	80208277
White	Male	8170	T4	N0	0	No radiation and/or cancer-directed surgery	Not recommended, contraindicated due to other cond; autopsy only (1973-2002)	No/Unknown	999	10	No	No	No	Yes	Dead (attributable to this cancer dx)	1	Dead	One primary only	60	80211806
White	Male	8170	T3a	N0	0	No radiation and/or cancer-directed surgery	Not recommended, contraindicated due to other cond; autopsy only (1973-2002)	No/Unknown	120	10	No	No	No	Yes	Dead (attributable to this cancer dx)	0	Dead	One primary only	55	80212178
Black	Male	8170	T3b	N1	0	No radiation and/or cancer-directed surgery	Not recommended, contraindicated due to other cond; autopsy only (1973-2002)	Yes	90	10	No	No	No	Yes	Dead (attributable to this cancer dx)	4	Dead	One primary only	60	80214530
Black	Male	8170	TX	N0	0	No radiation and/or cancer-directed surgery	Not recommended	No/Unknown	33	10	No	No	Yes	Yes	Dead (attributable to this cancer dx)	0	Dead	One primary only	71	80217126
Black	Male	8170	TX	N0	0	No radiation and/or cancer-directed surgery	Not recommended	Yes	999	10	No	No	No	Yes	Dead (attributable to this cancer dx)	1	Dead	One primary only	55	80218444
Black	Male	8170	TX	N1	0	No radiation and/or cancer-directed surgery	Not recommended	No/Unknown	999	998	Yes	No	No	Yes	Dead (attributable to this cancer dx)	0	Dead	One primary only	69	80218455
White	Male	8170	T4	N0	0	No radiation and/or cancer-directed surgery	Not recommended, contraindicated due to other cond; autopsy only (1973-2002)	Yes	150	10	No	No	Yes	Yes	Dead (attributable to this cancer dx)	1	Dead	One primary only	74	80222153
White	Male	8170	T1	N0	0	No radiation and/or cancer-directed surgery	Not recommended	No/Unknown	30	10	No	No	No	Yes	Dead (attributable to this cancer dx)	2	Dead	One primary only	54	80222522
Black	Male	8170	TX	N0	0	No radiation and/or cancer-directed surgery	Not recommended	No/Unknown	999	10	Yes	No	No	Yes	Dead (attributable to this cancer dx)	1	Dead	One primary only	56	80223060
White	Male	8170	T3a	N1	0	No radiation and/or cancer-directed surgery	Not recommended	Yes	103	10	No	No	Yes	Yes	Dead (attributable to this cancer dx)	9	Dead	One primary only	53	80223751
White	Female	8170	T3a	N0	0	No radiation and/or cancer-directed surgery	Not recommended	Yes	170	20	No	No	No	Yes	Dead (attributable to this cancer dx)	4	Dead	One primary only	81	80226970
White	Male	8170	T3a	N1	0	No radiation and/or cancer-directed surgery	Not recommended	Yes	90	10	No	No	No	Yes	Dead (attributable to this cancer dx)	8	Dead	One primary only	60	80228555
Black	Male	8170	T4	N0	0	No radiation and/or cancer-directed surgery	Not recommended	No/Unknown	50	10	Yes	No	No	Yes	Dead (attributable to this cancer dx)	1	Dead	One primary only	56	80231972
White	Male	8170	T1	N1	0	No radiation and/or cancer-directed surgery	Not recommended	Yes	70	10	Yes	No	No	Yes	Dead (attributable to this cancer dx)	23	Dead	One primary only	64	81005098
White	Female	8170	TX	N0	0	No radiation and/or cancer-directed surgery	Not recommended	No/Unknown	999	10	No	No	No	Yes	Dead (attributable to this cancer dx)	1	Dead	One primary only	83	81005261
Black	Male	8170	T4	N0	0	No radiation and/or cancer-directed surgery	Not recommended, contraindicated due to other cond; autopsy only (1973-2002)	No/Unknown	104	20	No	No	No	Yes	Dead (attributable to this cancer dx)	0	Dead	One primary only	67	81014460
White	Male	8170	T1	N0	0	No radiation and/or cancer-directed surgery	Not recommended	No/Unknown	999	10	Yes	No	No	Yes	Dead (attributable to this cancer dx)	1	Dead	One primary only	59	81017693
White	Male	8174	T1	N0	0	No radiation and/or cancer-directed surgery	Not recommended	Yes	15	999	No	No	No	Yes	Alive or dead of other cause	18	Dead	One primary only	51	81018875
White	Female	8170	T1	N0	0	No radiation and/or cancer-directed surgery	Not recommended	No/Unknown	190	10	No	No	No	Yes	Alive or dead of other cause	0	Dead	One primary only	64	81022413
White	Female	8170	T1	N0	0	No radiation and/or cancer-directed surgery	Not recommended, contraindicated due to other cond; autopsy only (1973-2002)	Yes	52	10	No	No	No	Yes	Dead (attributable to this cancer dx)	11	Dead	One primary only	50	81028221
White	Female	8170	T1	N0	0	No radiation and/or cancer-directed surgery	Not recommended	Yes	140	998	No	No	No	Yes	Dead (attributable to this cancer dx)	3	Dead	One primary only	68	81031543
White	Male	8170	T3b	N0	0	No radiation and/or cancer-directed surgery	Not recommended	Yes	60	10	No	No	No	Yes	Dead (attributable to this cancer dx)	2	Dead	One primary only	65	81032845
Black	Male	8170	T2	N1	0	No radiation and/or cancer-directed surgery	Not recommended	Yes	42	10	Yes	No	No	Yes	Dead (attributable to this cancer dx)	2	Dead	One primary only	51	81034827
Black	Male	8170	TX	N0	20	No radiation and/or cancer-directed surgery	Surgery performed	No/Unknown	999	20	No	No	No	Yes	Dead (attributable to this cancer dx)	1	Dead	One primary only	38	81037573
White	Male	8170	TX	N0	0	No radiation and/or cancer-directed surgery	Not recommended	Yes	999	10	No	No	No	Yes	Dead (attributable to this cancer dx)	1	Dead	One primary only	89	81039233
Black	Male	8170	T1	N0	0	No radiation and/or cancer-directed surgery	Not recommended	No/Unknown	999	10	No	No	No	Yes	Dead (attributable to this cancer dx)	1	Dead	One primary only	70	81041502
Black	Male	8170	T2	NX	0	No radiation and/or cancer-directed surgery	Not recommended, contraindicated due to other cond; autopsy only (1973-2002)	No/Unknown	15	10	No	Yes	No	Yes	Dead (attributable to this cancer dx)	0	Dead	One primary only	57	81041949
Black	Male	8170	T1	N0	0	No radiation and/or cancer-directed surgery	Not recommended	Yes	35	10	Yes	No	No	Yes	Dead (attributable to this cancer dx)	6	Dead	One primary only	60	81043186
Black	Male	8170	T3a	N0	0	No radiation and/or cancer-directed surgery	Not recommended	No/Unknown	73	10	No	No	No	Yes	Dead (attributable to this cancer dx)	0	Dead	One primary only	52	81048163
White	Male	8170	T3a	N0	0	No radiation and/or cancer-directed surgery	Not recommended	Yes	108	10	No	No	No	Yes	Dead (attributable to this cancer dx)	5	Dead	One primary only	70	81048744
White	Male	8170	TX	NX	0	No radiation and/or cancer-directed surgery	Not recommended	No/Unknown	999	999	Yes	No	No	Yes	Dead (attributable to this cancer dx)	1	Dead	One primary only	67	81050666
Other (American Indian/AK Native, Asian/Pacific Islander)	Male	8170	TX	N0	0	No radiation and/or cancer-directed surgery	Not recommended	Yes	999	10	No	No	Yes	Yes	Dead (attributable to this cancer dx)	0	Dead	One primary only	24	81051750
White	Male	8170	TX	N0	0	No radiation and/or cancer-directed surgery	Not recommended	No/Unknown	999	10	Yes	No	No	Yes	Dead (attributable to this cancer dx)	1	Dead	One primary only	57	81052713
White	Male	8170	T1	N1	0	No radiation and/or cancer-directed surgery	Not recommended	No/Unknown	110	10	No	No	No	Yes	Dead (attributable to this cancer dx)	0	Dead	One primary only	59	81053517
White	Male	8170	T1	NX	0	No radiation and/or cancer-directed surgery	Not recommended	No/Unknown	100	10	No	No	No	Yes	Dead (attributable to this cancer dx)	0	Dead	One primary only	68	81055784
Black	Male	8170	T1	N0	0	No radiation and/or cancer-directed surgery	Not recommended	No/Unknown	999	10	Yes	No	No	Yes	Dead (attributable to this cancer dx)	2	Dead	One primary only	58	81059476
Black	Male	8170	T2	N0	0	No radiation and/or cancer-directed surgery	Not recommended	No/Unknown	33	999	No	Yes	No	Yes	Dead (attributable to this cancer dx)	0	Dead	One primary only	58	81067806
Black	Male	8170	T3a	N0	0	No radiation and/or cancer-directed surgery	Not recommended	No/Unknown	120	10	No	No	Yes	Yes	Dead (attributable to this cancer dx)	0	Dead	One primary only	78	81069503
Black	Male	8170	TX	N0	0	No radiation and/or cancer-directed surgery	Not recommended	No/Unknown	999	10	No	No	No	Yes	Dead (attributable to this cancer dx)	2	Dead	One primary only	52	81070610
Black	Male	8170	T1	N0	0	No radiation and/or cancer-directed surgery	Not recommended	No/Unknown	152	10	No	No	No	Yes	Dead (attributable to this cancer dx)	1	Dead	One primary only	62	81071771
White	Female	8170	T1	N0	0	No radiation and/or cancer-directed surgery	Not recommended	No/Unknown	999	20	No	No	No	Yes	Dead (attributable to this cancer dx)	5	Dead	One primary only	77	81072807
Black	Male	8170	TX	N0	0	No radiation and/or cancer-directed surgery	Not recommended	No/Unknown	999	10	No	No	No	Yes	Dead (attributable to this cancer dx)	1	Dead	One primary only	52	81074789
White	Female	8170	T3b	N0	0	No radiation and/or cancer-directed surgery	Not recommended	No/Unknown	95	10	No	No	No	Yes	Dead (attributable to this cancer dx)	2	Dead	One primary only	67	81076320
White	Male	8170	TX	N0	0	No radiation and/or cancer-directed surgery	Not recommended	Yes	21	10	Yes	No	No	Yes	Dead (attributable to this cancer dx)	16	Dead	One primary only	69	81078380
White	Female	8170	T1	N0	0	No radiation and/or cancer-directed surgery	Not recommended	No/Unknown	999	999	Yes	No	No	Yes	Dead (attributable to this cancer dx)	0	Dead	One primary only	49	81078780
White	Female	8170	T3b	N1	0	No radiation and/or cancer-directed surgery	Not recommended	No/Unknown	70	10	Yes	No	No	Yes	Dead (attributable to this cancer dx)	1	Dead	One primary only	74	81078928
Black	Male	8170	TX	N1	0	No radiation and/or cancer-directed surgery	Not recommended	No/Unknown	999	10	No	No	No	Yes	Dead (attributable to this cancer dx)	0	Dead	One primary only	52	81080106
White	Male	8170	T1	N0	0	No radiation and/or cancer-directed surgery	Not recommended	No/Unknown	93	998	No	No	No	Yes	Dead (attributable to this cancer dx)	0	Dead	One primary only	67	81081840
Black	Male	8170	TX	NX	0	No radiation and/or cancer-directed surgery	Not recommended	No/Unknown	999	999	No	No	No	Yes	Dead (attributable to this cancer dx)	1	Dead	One primary only	63	81081843
Black	Female	8170	T3a	N0	0	No radiation and/or cancer-directed surgery	Not recommended	No/Unknown	120	10	No	No	No	Yes	Dead (attributable to this cancer dx)	2	Dead	One primary only	80	81087973
Black	Male	8170	T3a	N0	0	No radiation and/or cancer-directed surgery	Not recommended	Yes	51	10	Yes	No	No	Yes	Dead (attributable to this cancer dx)	1	Dead	One primary only	57	81088218
Black	Male	8170	T3b	N0	0	No radiation and/or cancer-directed surgery	Not recommended	Yes	999	10	No	No	No	Yes	Dead (attributable to this cancer dx)	2	Dead	One primary only	56	81089854
Black	Male	8170	T3a	N0	0	No radiation and/or cancer-directed surgery	Not recommended	No/Unknown	90	10	No	No	No	Yes	Dead (attributable to this cancer dx)	1	Dead	One primary only	63	81089980
Black	Female	8170	T3a	N0	0	No radiation and/or cancer-directed surgery	Not recommended	No/Unknown	60	998	No	No	No	Yes	Dead (attributable to this cancer dx)	0	Dead	One primary only	83	81090139
White	Male	8170	T3a	NX	0	No radiation and/or cancer-directed surgery	Not recommended, contraindicated due to other cond; autopsy only (1973-2002)	No/Unknown	999	10	Yes	Yes	Yes	Yes	Dead (attributable to this cancer dx)	0	Dead	One primary only	65	81092459
Black	Male	8170	T2	N1	0	No radiation and/or cancer-directed surgery	Not recommended	Yes	13	10	No	No	No	Yes	Dead (attributable to this cancer dx)	7	Dead	One primary only	55	81096944
White	Male	8170	T3a	N0	0	No radiation and/or cancer-directed surgery	Not recommended	No/Unknown	110	999	No	No	No	Yes	Dead (attributable to this cancer dx)	3	Dead	One primary only	80	81097711
Black	Male	8170	TX	N0	0	No radiation and/or cancer-directed surgery	Not recommended	Yes	999	20	Yes	No	No	Yes	Dead (attributable to this cancer dx)	3	Dead	One primary only	58	81102674
Black	Male	8170	TX	N0	0	No radiation and/or cancer-directed surgery	Not recommended	No/Unknown	999	10	No	No	No	Yes	Dead (attributable to this cancer dx)	0	Dead	One primary only	66	81103947
White	Male	8170	T1	N1	0	No radiation and/or cancer-directed surgery	Not recommended	No/Unknown	999	999	No	No	No	Yes	Dead (attributable to this cancer dx)	15	Dead	One primary only	71	81107852
Black	Male	8170	TX	N0	0	No radiation and/or cancer-directed surgery	Not recommended	No/Unknown	999	999	No	No	No	Yes	Dead (attributable to this cancer dx)	1	Dead	One primary only	63	81108735
White	Male	8170	TX	N0	0	No radiation and/or cancer-directed surgery	Not recommended	Yes	999	10	Yes	No	No	Yes	Dead (attributable to this cancer dx)	2	Dead	One primary only	84	81110202
White	Female	8170	T1	N1	0	No radiation and/or cancer-directed surgery	Not recommended	Yes	84	998	No	No	No	Yes	Dead (attributable to this cancer dx)	1	Dead	One primary only	68	81115338
White	Male	8170	T1	N0	0	No radiation and/or cancer-directed surgery	Not recommended	No/Unknown	22	10	No	No	No	Yes	Dead (attributable to this cancer dx)	0	Dead	One primary only	55	81119012
Black	Male	8170	T3b	N0	0	No radiation and/or cancer-directed surgery	Not recommended	No/Unknown	100	10	No	No	No	Yes	Dead (attributable to this cancer dx)	0	Dead	One primary only	55	81120535
White	Male	8170	T2	N0	0	No radiation and/or cancer-directed surgery	Not recommended	No/Unknown	37	10	No	No	No	Yes	Dead (attributable to this cancer dx)	1	Dead	One primary only	50	81123660
Black	Male	8170	T1	N0	0	No radiation and/or cancer-directed surgery	Not recommended	Yes	77	10	No	No	No	Yes	Dead (attributable to this cancer dx)	4	Dead	One primary only	66	81124887
White	Female	8170	T3a	N0	0	No radiation and/or cancer-directed surgery	Not recommended	Yes	112	10	No	No	No	Yes	Dead (attributable to this cancer dx)	2	Dead	One primary only	52	81126305
White	Male	8170	T1	NX	0	No radiation and/or cancer-directed surgery	Recommended but not performed, unknown reason	No/Unknown	999	10	No	No	No	Yes	Dead (attributable to this cancer dx)	7	Dead	One primary only	55	81127354
Black	Male	8170	T1	N0	0	No radiation and/or cancer-directed surgery	Not recommended	No/Unknown	999	10	No	No	No	Yes	Alive or dead of other cause	1	Dead	One primary only	70	81128408
White	Male	8170	T3a	N0	0	No radiation and/or cancer-directed surgery	Not recommended	Yes	87	10	No	No	No	Yes	Dead (attributable to this cancer dx)	3	Dead	One primary only	74	81128425
White	Male	8170	T1	N0	0	No radiation and/or cancer-directed surgery	Not recommended	No/Unknown	58	10	No	No	No	Yes	Dead (attributable to this cancer dx)	13	Dead	One primary only	65	81129260
Black	Male	8170	T2	N1	0	No radiation and/or cancer-directed surgery	Not recommended	No/Unknown	33	20	Yes	Yes	No	Yes	Dead (attributable to this cancer dx)	3	Dead	One primary only	63	81132232
Black	Male	8170	T2	N0	0	No radiation and/or cancer-directed surgery	Not recommended	No/Unknown	170	10	No	No	No	Yes	Dead (attributable to this cancer dx)	3	Dead	One primary only	67	81132238
White	Female	8170	T2	NX	0	No radiation and/or cancer-directed surgery	Not recommended	No/Unknown	999	10	No	No	No	Yes	Dead (attributable to this cancer dx)	0	Dead	One primary only	57	81132413
White	Male	8170	TX	NX	0	No radiation and/or cancer-directed surgery	Not recommended	Yes	999	999	No	No	No	Yes	Dead (attributable to this cancer dx)	27	Dead	One primary only	70	81132989
White	Male	8170	TX	N1	0	No radiation and/or cancer-directed surgery	Not recommended	Yes	999	10	No	No	No	Yes	Alive or dead of other cause	18	Alive	One primary only	79	81135311
Black	Male	8170	T3b	N0	0	No radiation and/or cancer-directed surgery	Not recommended	Yes	27	10	No	No	No	Yes	Dead (attributable to this cancer dx)	4	Dead	One primary only	62	81136296
Black	Female	8170	TX	N1	0	No radiation and/or cancer-directed surgery	Not recommended	Yes	999	10	No	No	No	Yes	Dead (attributable to this cancer dx)	0	Dead	One primary only	33	81139080
White	Female	8170	T3a	N0	0	No radiation and/or cancer-directed surgery	Recommended but not performed, unknown reason	No/Unknown	140	999	No	No	No	Yes	Dead (attributable to this cancer dx)	0	Dead	One primary only	79	81140421
Black	Female	8170	T3b	N0	0	No radiation and/or cancer-directed surgery	Not recommended	No/Unknown	999	999	No	No	No	Yes	Dead (attributable to this cancer dx)	5	Dead	One primary only	82	81140516
Black	Male	8170	T3a	N0	0	No radiation and/or cancer-directed surgery	Not recommended	Yes	100	10	No	No	No	Yes	Dead (attributable to this cancer dx)	2	Dead	One primary only	66	81145078
White	Male	8170	T1	N0	0	No radiation and/or cancer-directed surgery	Not recommended	Yes	41	10	No	No	No	Yes	Dead (attributable to this cancer dx)	7	Dead	One primary only	57	81147906
Black	Male	8170	T1	NX	0	No radiation and/or cancer-directed surgery	Not recommended	No/Unknown	190	998	No	No	No	Yes	Dead (attributable to this cancer dx)	0	Dead	One primary only	72	81149442
White	Male	8170	T1	N0	0	No radiation and/or cancer-directed surgery	Not recommended	Yes	70	10	No	No	No	Yes	Dead (attributable to this cancer dx)	5	Dead	One primary only	73	81150289
White	Male	8170	TX	N0	0	No radiation and/or cancer-directed surgery	Not recommended	No/Unknown	39	20	Yes	No	No	Yes	Dead (attributable to this cancer dx)	5	Dead	One primary only	59	81150418
White	Male	8170	T3a	N0	0	No radiation and/or cancer-directed surgery	Not recommended	No/Unknown	140	10	No	No	No	Yes	Dead (attributable to this cancer dx)	0	Dead	One primary only	63	81151438
White	Male	8170	T3a	N0	0	No radiation and/or cancer-directed surgery	Not recommended	Yes	101	999	No	No	No	Yes	Alive or dead of other cause	10	Alive	1st of 2 or more primaries	68	81151441
White	Male	8170	T3a	N0	0	No radiation and/or cancer-directed surgery	Not recommended	No/Unknown	60	10	No	No	Yes	Yes	Dead (attributable to this cancer dx)	0	Dead	One primary only	52	81152709
White	Male	8170	T3a	N1	0	No radiation and/or cancer-directed surgery	Not recommended	No/Unknown	91	10	No	No	No	Yes	Alive or dead of other cause	0	Dead	One primary only	59	81154039
Black	Male	8171	T3a	N1	0	No radiation and/or cancer-directed surgery	Not recommended	Yes	90	999	No	No	No	Yes	Dead (attributable to this cancer dx)	1	Dead	One primary only	25	81158408
Black	Male	8170	TX	N0	0	No radiation and/or cancer-directed surgery	Not recommended	No/Unknown	999	999	Yes	No	No	Yes	Dead (attributable to this cancer dx)	7	Dead	One primary only	54	81159662
White	Male	8170	TX	N0	0	No radiation and/or cancer-directed surgery	Not recommended	No/Unknown	999	10	No	No	No	Yes	Dead (attributable to this cancer dx)	0	Dead	One primary only	58	81160127
Black	Male	8170	TX	NX	0	No radiation and/or cancer-directed surgery	Not recommended	Yes	170	10	No	No	No	Yes	Dead (attributable to this cancer dx)	0	Dead	One primary only	60	81169495
White	Male	8170	T3a	N1	0	No radiation and/or cancer-directed surgery	Not recommended	No/Unknown	96	998	No	No	No	Yes	Dead (attributable to this cancer dx)	1	Dead	One primary only	55	81170000
White	Male	8170	TX	NX	0	No radiation and/or cancer-directed surgery	Not recommended	No/Unknown	999	999	Yes	No	No	Yes	Dead (attributable to this cancer dx)	0	Dead	One primary only	75	81170070
Black	Male	8170	T4	N1	0	No radiation and/or cancer-directed surgery	Not recommended	No/Unknown	999	10	No	No	No	Yes	Dead (attributable to this cancer dx)	1	Dead	One primary only	49	81170776
White	Male	8170	T1	N1	0	No radiation and/or cancer-directed surgery	Not recommended	No/Unknown	120	10	No	No	No	Yes	Alive or dead of other cause	3	Dead	One primary only	62	81173690
White	Male	8170	T4	N0	0	No radiation and/or cancer-directed surgery	Not recommended	No/Unknown	24	10	Yes	No	No	Yes	Dead (attributable to this cancer dx)	1	Dead	One primary only	67	81173988
White	Male	8170	TX	N0	0	No radiation and/or cancer-directed surgery	Not recommended	Yes	999	10	No	No	No	Yes	Dead (attributable to this cancer dx)	0	Dead	One primary only	67	81175230
White	Male	8170	T4	N1	0	No radiation and/or cancer-directed surgery	Not recommended	No/Unknown	80	10	Yes	No	No	Yes	Dead (attributable to this cancer dx)	0	Dead	One primary only	78	81175439
White	Male	8170	TX	N0	0	No radiation and/or cancer-directed surgery	Not recommended	No/Unknown	999	10	No	No	No	Yes	Alive or dead of other cause	0	Alive	One primary only	24	81177960
Other (American Indian/AK Native, Asian/Pacific Islander)	Male	8170	T3a	N0	0	No radiation and/or cancer-directed surgery	Not recommended	No/Unknown	106	999	No	No	No	Yes	Dead (attributable to this cancer dx)	5	Dead	One primary only	48	81178797
Black	Male	8170	T3a	N0	0	No radiation and/or cancer-directed surgery	Not recommended	No/Unknown	117	20	Yes	No	No	Yes	Dead (attributable to this cancer dx)	1	Dead	One primary only	54	81179586
White	Male	8170	T4	N0	0	No radiation and/or cancer-directed surgery	Not recommended	No/Unknown	999	10	No	No	No	Yes	Dead (attributable to this cancer dx)	0	Dead	One primary only	68	81179863
White	Male	8170	T3a	N0	0	No radiation and/or cancer-directed surgery	Not recommended	Yes	89	998	No	No	No	Yes	Dead (attributable to this cancer dx)	3	Dead	One primary only	85	81180502
Black	Male	8170	T2	N1	0	No radiation and/or cancer-directed surgery	Recommended, unknown if performed	Yes	28	10	No	No	No	Yes	Alive or dead of other cause	1	Alive	One primary only	79	81182657
White	Female	8170	T2	N1	0	No radiation and/or cancer-directed surgery	Not recommended	No/Unknown	50	10	No	No	No	Yes	Alive or dead of other cause	0	Dead	One primary only	91	81185495
White	Male	8170	T3a	N1	0	No radiation and/or cancer-directed surgery	Not recommended	Yes	90	10	Yes	No	Yes	Yes	Alive or dead of other cause	5	Alive	One primary only	56	81186662
White	Male	8170	T1	N0	0	No radiation and/or cancer-directed surgery	Not recommended	Yes	90	20	No	No	No	Yes	Alive or dead of other cause	5	Alive	One primary only	86	81189260
White	Male	8170	T1	N0	0	No radiation and/or cancer-directed surgery	Not recommended	Yes	171	30	No	No	No	Yes	Alive or dead of other cause	8	Alive	One primary only	72	81192400
White	Female	8170	T1	N0	0	No radiation and/or cancer-directed surgery	Not recommended	Yes	46	10	No	No	No	Yes	Alive or dead of other cause	0	Alive	One primary only	85	81194146
White	Male	8170	T3a	N0	0	No radiation and/or cancer-directed surgery	Not recommended	No/Unknown	64	20	No	No	No	Yes	Dead (attributable to this cancer dx)	0	Dead	One primary only	61	81194706
White	Male	8170	T1	N1	0	No radiation and/or cancer-directed surgery	Not recommended	Yes	999	998	Yes	No	Yes	Yes	Alive or dead of other cause	0	Alive	One primary only	69	81196774
White	Male	8170	T1	N1	0	No radiation and/or cancer-directed surgery	Not recommended	No/Unknown	120	10	Yes	No	No	Yes	Dead (attributable to this cancer dx)	0	Dead	One primary only	52	81197835
White	Male	8170	TX	N0	0	No radiation and/or cancer-directed surgery	Not recommended	No/Unknown	999	10	No	No	No	Yes	Alive or dead of other cause	2	Alive	One primary only	64	81198919
Black	Female	8170	T1	N0	0	No radiation and/or cancer-directed surgery	Recommended but not performed, unknown reason	No/Unknown	999	10	Yes	No	No	Yes	Dead (attributable to this cancer dx)	1	Dead	One primary only	42	81199287
White	Male	8170	T1	N0	0	No radiation and/or cancer-directed surgery	Not recommended	Yes	55	10	No	No	No	Yes	Alive or dead of other cause	2	Alive	One primary only	58	81201544
Black	Male	8170	T3a	N0	0	No radiation and/or cancer-directed surgery	Not recommended	Yes	64	10	No	No	Yes	Yes	Alive or dead of other cause	7	Alive	1st of 2 or more primaries	65	81213798
Black	Male	8170	T3b	N0	0	No radiation and/or cancer-directed surgery	Not recommended	No/Unknown	110	998	No	No	No	Yes	Dead (attributable to this cancer dx)	1	Dead	One primary only	64	92675391
Other (American Indian/AK Native, Asian/Pacific Islander)	Male	8170	T1	N0	0	No radiation and/or cancer-directed surgery	Not recommended, contraindicated due to other cond; autopsy only (1973-2002)	No/Unknown	999	10	No	No	Yes	Yes	Dead (attributable to this cancer dx)	0	Dead	One primary only	44	92678673
White	Female	8170	TX	N0	0	No radiation and/or cancer-directed surgery	Not recommended	No/Unknown	999	10	No	No	No	Yes	Dead (attributable to this cancer dx)	1	Dead	One primary only	78	92679310
White	Male	8170	T1	NX	0	No radiation and/or cancer-directed surgery	Not recommended	No/Unknown	130	20	No	No	No	Yes	Alive or dead of other cause	1	Dead	One primary only	75	92679666
White	Male	8170	T1	NX	0	No radiation and/or cancer-directed surgery	Not recommended	No/Unknown	42	10	Yes	No	No	Yes	Dead (attributable to this cancer dx)	0	Dead	One primary only	77	92679667
Black	Female	8170	T1	NX	0	No radiation and/or cancer-directed surgery	Not recommended	No/Unknown	999	999	No	No	No	Yes	Dead (attributable to this cancer dx)	1	Dead	One primary only	60	92679670
White	Male	8170	TX	NX	0	No radiation and/or cancer-directed surgery	Not recommended	No/Unknown	13	10	No	No	Yes	Yes	Dead (attributable to this cancer dx)	2	Dead	One primary only	64	92680315
White	Female	8170	TX	N1	0	No radiation and/or cancer-directed surgery	Not recommended	No/Unknown	999	10	No	No	No	Yes	Dead (attributable to this cancer dx)	1	Dead	One primary only	85	92693482
White	Female	8170	T1	N1	0	No radiation and/or cancer-directed surgery	Not recommended	Yes	75	999	No	No	No	Yes	Alive or dead of other cause	0	Alive	One primary only	71	92705825
White	Male	8170	T4	N0	0	No radiation and/or cancer-directed surgery	Not recommended	No/Unknown	27	10	Yes	No	No	Yes	Dead (attributable to this cancer dx)	1	Dead	One primary only	54	92713907
White	Male	8170	TX	NX	0	No radiation and/or cancer-directed surgery	Not recommended	No/Unknown	999	10	No	No	No	Yes	Dead (attributable to this cancer dx)	0	Dead	One primary only	64	92721985
Black	Male	8170	TX	NX	0	No radiation and/or cancer-directed surgery	Not recommended	No/Unknown	999	999	No	No	No	Yes	Alive or dead of other cause	2	Alive	One primary only	24	92724823
White	Male	8170	T3b	N0	10	Radiation after surgery	Surgery performed	Yes	999	10	No	No	No	Yes	Dead (attributable to this cancer dx)	6	Dead	One primary only	59	92726613
White	Male	8170	TX	NX	0	No radiation and/or cancer-directed surgery	Recommended but not performed, unknown reason	No/Unknown	999	10	No	No	No	Yes	Alive or dead of other cause	3	Dead	One primary only	59	92733721
White	Female	8170	TX	N0	0	No radiation and/or cancer-directed surgery	Not recommended	No/Unknown	999	999	No	No	No	Yes	Dead (attributable to this cancer dx)	0	Dead	One primary only	52	92746411
White	Male	8170	T0	N1	0	No radiation and/or cancer-directed surgery	Not recommended, contraindicated due to other cond; autopsy only (1973-2002)	No/Unknown	0	10	No	No	No	Yes	Dead (attributable to this cancer dx)	0	Dead	One primary only	68	92749761
White	Female	8170	T1	N0	0	No radiation and/or cancer-directed surgery	Not recommended	No/Unknown	69	998	No	No	No	Yes	Dead (attributable to this cancer dx)	0	Dead	One primary only	95	92753750
Other (American Indian/AK Native, Asian/Pacific Islander)	Male	8170	TX	NX	0	No radiation and/or cancer-directed surgery	Not recommended	No/Unknown	999	10	Yes	No	No	Yes	Dead (attributable to this cancer dx)	2	Dead	One primary only	56	92756236
White	Male	8170	TX	N0	0	No radiation and/or cancer-directed surgery	Not recommended	No/Unknown	60	999	No	No	No	Yes	Dead (attributable to this cancer dx)	1	Dead	One primary only	54	93670958
White	Male	8170	TX	NX	0	No radiation and/or cancer-directed surgery	Not recommended	No/Unknown	999	999	No	No	No	Yes	Dead (attributable to this cancer dx)	1	Dead	One primary only	72	93672291
White	Male	8170	T2	N0	0	No radiation and/or cancer-directed surgery	Not recommended	No/Unknown	100	999	No	No	No	Yes	Dead (attributable to this cancer dx)	1	Dead	One primary only	62	93684274
White	Male	8170	T3b	NX	0	No radiation and/or cancer-directed surgery	Not recommended	No/Unknown	68	10	No	No	No	Yes	Dead (attributable to this cancer dx)	0	Dead	One primary only	59	93686291
Black	Male	8170	TX	NX	0	No radiation and/or cancer-directed surgery	Not recommended	No/Unknown	77	10	No	No	No	Yes	Dead (attributable to this cancer dx)	4	Dead	One primary only	55	93687565
White	Female	8170	T3a	N1	0	Radiation after surgery	Not recommended	No/Unknown	95	999	Yes	No	No	Yes	Dead (attributable to this cancer dx)	1	Dead	One primary only	51	93687574
White	Male	8170	T1	N0	0	No radiation and/or cancer-directed surgery	Not recommended, contraindicated due to other cond; autopsy only (1973-2002)	No/Unknown	90	10	Yes	No	No	Yes	Dead (attributable to this cancer dx)	2	Dead	One primary only	56	93689550
White	Male	8170	T1	N1	0	No radiation and/or cancer-directed surgery	Not recommended	No/Unknown	15	10	No	No	No	Yes	Dead (attributable to this cancer dx)	0	Dead	One primary only	51	93695524
White	Male	8170	TX	NX	0	No radiation and/or cancer-directed surgery	Not recommended	No/Unknown	999	999	No	No	No	Yes	Dead (attributable to this cancer dx)	2	Dead	One primary only	59	93695546
Other (American Indian/AK Native, Asian/Pacific Islander)	Male	8170	T3b	N1	0	No radiation and/or cancer-directed surgery	Not recommended	Yes	110	999	No	No	No	Yes	Dead (attributable to this cancer dx)	10	Dead	One primary only	72	93716064
Black	Female	8170	T1	N0	0	No radiation and/or cancer-directed surgery	Not recommended	No/Unknown	13	10	No	No	No	Yes	Dead (attributable to this cancer dx)	2	Dead	One primary only	59	93727652
White	Male	8170	T4	N0	0	No radiation and/or cancer-directed surgery	Not recommended	No/Unknown	100	10	No	No	No	Yes	Dead (attributable to this cancer dx)	1	Dead	One primary only	55	93731342
White	Male	8170	T1	NX	0	No radiation and/or cancer-directed surgery	Not recommended	No/Unknown	999	10	No	No	No	Yes	Dead (attributable to this cancer dx)	4	Dead	One primary only	63	93732232
Black	Male	8170	T1	N0	0	No radiation and/or cancer-directed surgery	Not recommended	Yes	135	10	No	No	No	Yes	Dead (attributable to this cancer dx)	18	Dead	One primary only	57	93732429
Black	Male	8170	TX	NX	0	No radiation and/or cancer-directed surgery	Not recommended	Yes	150	998	No	No	Yes	Yes	Alive or dead of other cause	9	Dead	One primary only	49	93741642
White	Male	8170	TX	N1	0	No radiation and/or cancer-directed surgery	Not recommended	No/Unknown	999	10	No	No	No	Yes	Alive or dead of other cause	35	Alive	1st of 2 or more primaries	22	93745424
Other (American Indian/AK Native, Asian/Pacific Islander)	Female	8170	TX	N1	0	No radiation and/or cancer-directed surgery	Not recommended	Yes	999	10	No	No	No	Yes	Dead (attributable to this cancer dx)	1	Dead	One primary only	83	93750791
White	Female	8170	T1	N0	0	No radiation and/or cancer-directed surgery	Not recommended	No/Unknown	80	10	No	No	No	Yes	Dead (attributable to this cancer dx)	24	Dead	One primary only	75	93751802
White	Male	8170	T3b	NX	0	No radiation and/or cancer-directed surgery	Not recommended	No/Unknown	999	999	No	No	No	Yes	Dead (attributable to this cancer dx)	2	Dead	One primary only	72	93752020
Black	Male	8170	T2	N0	0	No radiation and/or cancer-directed surgery	Not recommended	Yes	47	999	No	No	No	Yes	Dead (attributable to this cancer dx)	10	Dead	One primary only	58	93753854
Black	Male	8170	TX	NX	0	No radiation and/or cancer-directed surgery	Not recommended	No/Unknown	999	999	No	No	No	Yes	Alive or dead of other cause	2	Dead	One primary only	50	93758911
Other (American Indian/AK Native, Asian/Pacific Islander)	Male	8170	T3b	N1	0	No radiation and/or cancer-directed surgery	Not recommended	No/Unknown	160	10	No	No	No	Yes	Alive or dead of other cause	0	Alive	One primary only	31	93762501
White	Male	8170	T4	N1	0	No radiation and/or cancer-directed surgery	Not recommended	No/Unknown	160	10	Yes	No	No	Yes	Dead (attributable to this cancer dx)	0	Dead	One primary only	52	93764016
White	Female	8170	T4	NX	0	No radiation and/or cancer-directed surgery	Not recommended	No/Unknown	60	10	Yes	No	No	Yes	Dead (attributable to this cancer dx)	7	Dead	One primary only	58	93767289
White	Male	8170	T1	N0	0	No radiation and/or cancer-directed surgery	Not recommended, contraindicated due to other cond; autopsy only (1973-2002)	No/Unknown	49	10	Yes	No	No	Yes	Dead (attributable to this cancer dx)	3	Dead	One primary only	72	93769964
White	Male	8170	T3a	N0	0	No radiation and/or cancer-directed surgery	Not recommended	Yes	120	10	No	No	No	Yes	Dead (attributable to this cancer dx)	4	Dead	One primary only	64	93769966
White	Male	8170	T3a	N0	0	No radiation and/or cancer-directed surgery	Not recommended	No/Unknown	95	997	No	No	No	Yes	Dead (attributable to this cancer dx)	0	Dead	One primary only	53	93780114
White	Female	8170	T1	N0	0	No radiation and/or cancer-directed surgery	Not recommended, contraindicated due to other cond; autopsy only (1973-2002)	No/Unknown	999	998	No	No	No	Yes	Alive or dead of other cause	1	Dead	One primary only	73	93786137
White	Male	8171	T4	N1	0	No radiation and/or cancer-directed surgery	Not recommended	Yes	110	20	Yes	No	No	Yes	Dead (attributable to this cancer dx)	3	Dead	One primary only	27	93790636
White	Male	8170	T3a	N1	0	No radiation and/or cancer-directed surgery	Not recommended	Yes	72	999	No	No	No	Yes	Dead (attributable to this cancer dx)	1	Dead	One primary only	73	93791692
White	Male	8170	TX	N1	0	No radiation and/or cancer-directed surgery	Not recommended	Yes	108	10	Yes	No	No	Yes	Dead (attributable to this cancer dx)	6	Dead	One primary only	65	93791694
White	Male	8170	TX	N1	0	No radiation and/or cancer-directed surgery	Not recommended	No/Unknown	999	10	Yes	No	No	Yes	Dead (attributable to this cancer dx)	1	Dead	One primary only	51	93792632
White	Male	8170	TX	NX	0	No radiation and/or cancer-directed surgery	Not recommended	No/Unknown	91	20	No	No	No	Yes	Dead (attributable to this cancer dx)	2	Dead	One primary only	65	93796838
White	Male	8170	T2	N1	0	No radiation and/or cancer-directed surgery	Not recommended	No/Unknown	999	10	No	No	No	Yes	Dead (attributable to this cancer dx)	1	Dead	One primary only	48	93797740
White	Male	8170	T3b	NX	0	No radiation and/or cancer-directed surgery	Not recommended, contraindicated due to other cond; autopsy only (1973-2002)	No/Unknown	999	998	No	No	No	Yes	Dead (attributable to this cancer dx)	0	Dead	One primary only	62	93798181
White	Male	8170	T3b	N0	0	No radiation and/or cancer-directed surgery	Not recommended	Yes	140	10	No	No	No	Yes	Dead (attributable to this cancer dx)	3	Dead	One primary only	55	93798788
White	Male	8170	T3b	N0	0	No radiation and/or cancer-directed surgery	Not recommended	No/Unknown	95	999	No	No	Yes	Yes	Dead (attributable to this cancer dx)	1	Dead	One primary only	74	93803329
Black	Male	8170	T3a	N1	0	No radiation and/or cancer-directed surgery	Not recommended	No/Unknown	90	999	No	No	No	Yes	Dead (attributable to this cancer dx)	0	Dead	One primary only	56	93804116
White	Male	8170	T3a	N0	0	No radiation and/or cancer-directed surgery	Not recommended	Yes	150	10	No	No	No	Yes	Dead (attributable to this cancer dx)	6	Dead	One primary only	59	93807012
Other (American Indian/AK Native, Asian/Pacific Islander)	Male	8170	T3b	N1	0	No radiation and/or cancer-directed surgery	Not recommended	Yes	100	10	Yes	No	No	Yes	Dead (attributable to this cancer dx)	1	Dead	One primary only	69	93809797
Black	Male	8170	T4	N1	0	No radiation and/or cancer-directed surgery	Not recommended	No/Unknown	999	10	No	No	No	Yes	Dead (attributable to this cancer dx)	0	Dead	One primary only	58	93827659
White	Male	8170	T4	N0	16	No radiation and/or cancer-directed surgery	Surgery performed	No/Unknown	45	999	No	No	No	Yes	Alive or dead of other cause	38	Alive	One primary only	57	93828379
Black	Male	8170	T4	N0	0	No radiation and/or cancer-directed surgery	Not recommended	No/Unknown	116	10	No	No	No	Yes	Dead (attributable to this cancer dx)	0	Dead	One primary only	45	93832507
White	Male	8170	TX	NX	0	No radiation and/or cancer-directed surgery	Not recommended	Yes	999	10	No	No	No	Yes	Dead (attributable to this cancer dx)	21	Dead	One primary only	57	93846710
White	Male	8170	T3a	N0	0	No radiation and/or cancer-directed surgery	Not recommended	Yes	85	10	No	No	No	Yes	Dead (attributable to this cancer dx)	15	Dead	One primary only	69	93847979
Black	Male	8170	T4	N1	0	No radiation and/or cancer-directed surgery	Not recommended	No/Unknown	110	10	No	No	No	Yes	Dead (attributable to this cancer dx)	2	Dead	One primary only	64	93850077
Other (American Indian/AK Native, Asian/Pacific Islander)	Female	8170	T4	N0	0	No radiation and/or cancer-directed surgery	Not recommended, contraindicated due to other cond; autopsy only (1973-2002)	No/Unknown	999	10	No	No	Yes	Yes	Dead (attributable to this cancer dx)	3	Dead	One primary only	54	93850343
Black	Female	8173	T1	N1	0	No radiation and/or cancer-directed surgery	Not recommended, contraindicated due to other cond; autopsy only (1973-2002)	No/Unknown	40	10	No	No	No	Yes	Dead (attributable to this cancer dx)	1	Dead	One primary only	64	93859233
White	Male	8170	TX	NX	0	No radiation and/or cancer-directed surgery	Not recommended	No/Unknown	999	999	No	No	No	Yes	Dead (attributable to this cancer dx)	0	Dead	One primary only	67	93861677
White	Male	8170	T4	N1	0	No radiation and/or cancer-directed surgery	Not recommended	No/Unknown	140	10	Yes	No	Yes	Yes	Dead (attributable to this cancer dx)	1	Dead	One primary only	61	93861882
Other (American Indian/AK Native, Asian/Pacific Islander)	Male	8170	TX	N0	0	No radiation and/or cancer-directed surgery	Not recommended, contraindicated due to other cond; autopsy only (1973-2002)	Yes	999	999	Yes	No	No	Yes	Dead (attributable to this cancer dx)	2	Dead	One primary only	70	93864307
White	Female	8170	TX	N0	0	No radiation and/or cancer-directed surgery	Not recommended	Yes	999	997	Yes	No	No	Yes	Dead (attributable to this cancer dx)	2	Dead	One primary only	76	93876292
Black	Male	8170	T3b	N1	0	No radiation and/or cancer-directed surgery	Not recommended	Yes	20	10	No	No	Yes	Yes	Dead (attributable to this cancer dx)	16	Dead	One primary only	56	93876655
Other (American Indian/AK Native, Asian/Pacific Islander)	Male	8170	T1	N0	16	No radiation and/or cancer-directed surgery	Surgery performed	Yes	40	10	No	No	No	Yes	Dead (attributable to this cancer dx)	8	Dead	One primary only	85	93876746
Other (American Indian/AK Native, Asian/Pacific Islander)	Male	8170	T3a	N1	0	No radiation and/or cancer-directed surgery	Not recommended	No/Unknown	180	10	No	No	No	Yes	Dead (attributable to this cancer dx)	0	Dead	One primary only	50	93880565
White	Male	8170	T1	N0	0	No radiation and/or cancer-directed surgery	Not recommended	No/Unknown	88	20	No	No	No	Yes	Dead (attributable to this cancer dx)	2	Dead	One primary only	57	93887115
White	Female	8170	TX	N0	0	No radiation and/or cancer-directed surgery	Not recommended	No/Unknown	36	20	Yes	No	No	Yes	Dead (attributable to this cancer dx)	3	Dead	One primary only	69	93895475
White	Male	8170	T1	N0	0	No radiation and/or cancer-directed surgery	Not recommended	No/Unknown	75	999	No	No	No	Yes	Dead (attributable to this cancer dx)	1	Dead	One primary only	78	93897416
Black	Male	8170	T1	N0	0	No radiation and/or cancer-directed surgery	Not recommended	Yes	191	10	No	No	No	Yes	Dead (attributable to this cancer dx)	4	Dead	One primary only	52	93912101
White	Male	8170	T1	NX	0	No radiation and/or cancer-directed surgery	Not recommended	No/Unknown	100	998	No	No	No	Yes	Dead (attributable to this cancer dx)	0	Dead	One primary only	52	93915306
Other (American Indian/AK Native, Asian/Pacific Islander)	Female	8170	T3a	N1	0	No radiation and/or cancer-directed surgery	Not recommended	No/Unknown	90	10	No	No	No	Yes	Dead (attributable to this cancer dx)	0	Dead	One primary only	63	93916381
White	Male	8170	TX	N1	0	No radiation and/or cancer-directed surgery	Not recommended	No/Unknown	78	10	No	No	No	Yes	Dead (attributable to this cancer dx)	0	Dead	One primary only	57	93917544
White	Male	8170	T4	NX	0	No radiation and/or cancer-directed surgery	Not recommended	No/Unknown	999	999	No	No	No	Yes	Dead (attributable to this cancer dx)	0	Dead	One primary only	48	93925840
White	Male	8170	TX	NX	0	No radiation and/or cancer-directed surgery	Not recommended	No/Unknown	999	20	No	No	No	Yes	Dead (attributable to this cancer dx)	1	Dead	One primary only	74	93926774
White	Male	8170	TX	N0	0	No radiation and/or cancer-directed surgery	Not recommended	No/Unknown	999	999	No	No	No	Yes	Dead (attributable to this cancer dx)	2	Dead	One primary only	59	93928807
Other (American Indian/AK Native, Asian/Pacific Islander)	Male	8170	T2	N0	0	No radiation and/or cancer-directed surgery	Not recommended	No/Unknown	71	998	Yes	No	No	Yes	Dead (attributable to this cancer dx)	4	Dead	One primary only	86	93933050
White	Male	8170	T3b	N0	0	No radiation and/or cancer-directed surgery	Not recommended	No/Unknown	25	999	No	No	No	Yes	Alive or dead of other cause	3	Dead	One primary only	54	93935881
Black	Male	8170	T2	N1	0	No radiation and/or cancer-directed surgery	Not recommended	No/Unknown	6	10	Yes	No	No	Yes	Dead (attributable to this cancer dx)	2	Dead	One primary only	59	94834569
White	Female	8174	T2	N0	36	No radiation and/or cancer-directed surgery	Surgery performed	Yes	40	997	No	No	No	Yes	Alive or dead of other cause	22	Alive	One primary only	60	94836327
White	Female	8170	T4	N0	0	No radiation and/or cancer-directed surgery	Not recommended	No/Unknown	112	20	No	No	No	Yes	Alive or dead of other cause	2	Dead	One primary only	74	94843017
White	Female	8170	TX	NX	0	No radiation and/or cancer-directed surgery	Not recommended	No/Unknown	999	10	No	No	No	Yes	Dead (attributable to this cancer dx)	1	Dead	One primary only	62	94850622
White	Male	8170	T1	N0	0	No radiation and/or cancer-directed surgery	Not recommended	No/Unknown	999	10	No	No	No	Yes	Dead (attributable to this cancer dx)	0	Dead	One primary only	51	94855043
White	Female	8170	TX	N0	0	No radiation and/or cancer-directed surgery	Not recommended	Yes	999	999	No	No	No	Yes	Dead (attributable to this cancer dx)	10	Dead	One primary only	61	94857879
Other (American Indian/AK Native, Asian/Pacific Islander)	Female	8170	T3b	N0	0	No radiation and/or cancer-directed surgery	Not recommended	Yes	999	10	No	No	No	Yes	Dead (attributable to this cancer dx)	3	Dead	One primary only	69	94862513
White	Male	8170	T1	N1	0	No radiation and/or cancer-directed surgery	Not recommended	Yes	120	10	No	No	No	Yes	Dead (attributable to this cancer dx)	2	Dead	One primary only	78	94864090
Black	Male	8170	T3a	NX	0	No radiation and/or cancer-directed surgery	Not recommended	No/Unknown	169	10	No	Yes	No	Yes	Dead (attributable to this cancer dx)	0	Dead	One primary only	60	94864290
White	Male	8170	TX	NX	0	No radiation and/or cancer-directed surgery	Not recommended, contraindicated due to other cond; autopsy only (1973-2002)	No/Unknown	999	10	No	No	No	Yes	Dead (attributable to this cancer dx)	1	Dead	One primary only	51	94871842
White	Female	8170	T2	N0	0	No radiation and/or cancer-directed surgery	Not recommended	No/Unknown	10	10	No	No	No	Yes	Dead (attributable to this cancer dx)	2	Dead	One primary only	81	94879090
Black	Male	8170	T3b	N0	0	No radiation and/or cancer-directed surgery	Not recommended	No/Unknown	999	10	No	No	No	Yes	Dead (attributable to this cancer dx)	0	Dead	One primary only	58	94885808
White	Female	8170	T3b	NX	0	No radiation and/or cancer-directed surgery	Not recommended	No/Unknown	60	10	No	No	No	Yes	Dead (attributable to this cancer dx)	14	Dead	One primary only	66	94889243
Black	Male	8170	T4	N1	0	No radiation and/or cancer-directed surgery	Not recommended, contraindicated due to other cond; autopsy only (1973-2002)	No/Unknown	135	10	No	No	No	Yes	Dead (attributable to this cancer dx)	2	Dead	One primary only	76	94889488
White	Male	8174	T3b	N0	0	No radiation and/or cancer-directed surgery	Not recommended	Yes	130	10	No	No	No	Yes	Dead (attributable to this cancer dx)	9	Dead	One primary only	76	94890806
White	Female	8170	T1	N0	0	No radiation and/or cancer-directed surgery	Not recommended	No/Unknown	58	10	No	No	No	Yes	Dead (attributable to this cancer dx)	1	Dead	One primary only	76	94892747
White	Female	8170	TX	NX	0	No radiation and/or cancer-directed surgery	Not recommended	Yes	999	20	No	No	No	Yes	Alive or dead of other cause	11	Alive	One primary only	77	94893056
White	Male	8170	TX	NX	0	No radiation and/or cancer-directed surgery	Not recommended	No/Unknown	999	999	No	No	No	Yes	Dead (attributable to this cancer dx)	2	Dead	One primary only	81	94894339
Black	Male	8170	TX	NX	0	No radiation and/or cancer-directed surgery	Not recommended	No/Unknown	999	10	No	No	No	Yes	Alive or dead of other cause	0	Dead	One primary only	65	94895466
White	Male	8170	T4	N0	0	No radiation and/or cancer-directed surgery	Not recommended	Yes	16	20	No	Yes	No	Yes	Dead (attributable to this cancer dx)	5	Dead	One primary only	55	94895955
White	Male	8170	T1	N0	0	No radiation and/or cancer-directed surgery	Not recommended	Yes	10	999	No	No	No	Yes	Dead (attributable to this cancer dx)	8	Dead	One primary only	64	94896988
White	Male	8170	T1	N0	0	No radiation and/or cancer-directed surgery	Not recommended	Yes	999	999	No	No	No	Yes	Dead (attributable to this cancer dx)	6	Dead	One primary only	63	94905635
White	Male	8170	T4	N1	0	No radiation and/or cancer-directed surgery	Not recommended	No/Unknown	999	999	Yes	No	Yes	Yes	Dead (attributable to this cancer dx)	1	Dead	One primary only	81	94907123
White	Female	8170	TX	N1	0	No radiation and/or cancer-directed surgery	Not recommended	No/Unknown	26	10	No	No	No	Yes	Dead (attributable to this cancer dx)	2	Dead	One primary only	53	94907192
White	Male	8170	T2	NX	0	No radiation and/or cancer-directed surgery	Not recommended	Yes	50	10	No	No	No	Yes	Dead (attributable to this cancer dx)	3	Dead	One primary only	58	94909031
White	Female	8170	T4	N0	0	No radiation and/or cancer-directed surgery	Not recommended	No/Unknown	12	10	No	No	No	Yes	Dead (attributable to this cancer dx)	2	Dead	One primary only	83	94909630
White	Female	8170	T3a	N0	0	No radiation and/or cancer-directed surgery	Not recommended	Yes	90	999	No	No	No	Yes	Dead (attributable to this cancer dx)	1	Dead	One primary only	59	94910289
White	Male	8170	T1	N0	0	No radiation and/or cancer-directed surgery	Not recommended	Yes	51	10	No	No	No	Yes	Dead (attributable to this cancer dx)	4	Dead	One primary only	67	94912031
White	Female	8170	TX	N0	0	No radiation and/or cancer-directed surgery	Not recommended	Yes	999	10	Yes	No	No	Yes	Dead (attributable to this cancer dx)	4	Dead	One primary only	63	94912087
White	Male	8170	T1	NX	0	No radiation and/or cancer-directed surgery	Not recommended	No/Unknown	220	10	No	No	No	Yes	Dead (attributable to this cancer dx)	1	Dead	One primary only	49	94912204
White	Male	8170	TX	N0	0	No radiation and/or cancer-directed surgery	Not recommended	No/Unknown	68	10	No	No	No	Yes	Dead (attributable to this cancer dx)	1	Dead	One primary only	56	94918204
Other (American Indian/AK Native, Asian/Pacific Islander)	Male	8170	T4	N0	0	No radiation and/or cancer-directed surgery	Not recommended	Yes	107	10	No	No	Yes	Yes	Dead (attributable to this cancer dx)	3	Dead	One primary only	73	94921736
White	Male	8170	TX	NX	0	No radiation and/or cancer-directed surgery	Not recommended	Yes	999	10	Yes	Yes	No	Yes	Dead (attributable to this cancer dx)	16	Dead	One primary only	62	94923582
White	Female	8170	TX	N0	0	No radiation and/or cancer-directed surgery	Not recommended	Yes	999	999	Yes	No	No	Yes	Dead (attributable to this cancer dx)	1	Dead	One primary only	84	94926678
Black	Male	8170	TX	NX	0	No radiation and/or cancer-directed surgery	Not recommended	No/Unknown	65	10	No	No	No	Yes	Dead (attributable to this cancer dx)	3	Dead	One primary only	80	94927101
White	Female	8173	T2	N0	0	No radiation and/or cancer-directed surgery	Not recommended	No/Unknown	300	10	No	No	No	Yes	Alive or dead of other cause	2	Dead	One primary only	78	94930011
White	Female	8170	T4	N1	0	No radiation and/or cancer-directed surgery	Not recommended	Yes	80	10	No	No	No	Yes	Dead (attributable to this cancer dx)	6	Dead	One primary only	71	94932881
Black	Male	8170	TX	N0	0	No radiation and/or cancer-directed surgery	Not recommended, contraindicated due to other cond; autopsy only (1973-2002)	No/Unknown	999	10	No	No	No	Yes	Dead (attributable to this cancer dx)	0	Dead	One primary only	50	94935159
White	Male	8170	TX	N0	0	No radiation and/or cancer-directed surgery	Not recommended	No/Unknown	62	20	No	No	No	Yes	Dead (attributable to this cancer dx)	0	Dead	One primary only	70	94938301
White	Male	8170	T4	NX	0	No radiation and/or cancer-directed surgery	Not recommended, contraindicated due to other cond; autopsy only (1973-2002)	No/Unknown	999	10	Yes	No	Yes	Yes	Dead (attributable to this cancer dx)	0	Dead	One primary only	63	94946983
Black	Male	8170	TX	NX	0	No radiation and/or cancer-directed surgery	Not recommended	No/Unknown	999	999	Yes	No	No	Yes	Alive or dead of other cause	0	Dead	One primary only	65	94947029
White	Male	8170	T4	N1	0	No radiation and/or cancer-directed surgery	Not recommended	No/Unknown	999	998	Yes	No	Yes	Yes	Dead (attributable to this cancer dx)	0	Dead	One primary only	64	94948386
White	Female	8170	TX	N0	0	No radiation and/or cancer-directed surgery	Not recommended	No/Unknown	991	998	No	No	No	Yes	Dead (attributable to this cancer dx)	0	Dead	One primary only	95	94950005
Other (American Indian/AK Native, Asian/Pacific Islander)	Male	8174	TX	N0	0	No radiation and/or cancer-directed surgery	Not recommended	Yes	53	10	Yes	No	No	Yes	Dead (attributable to this cancer dx)	4	Dead	1st of 2 or more primaries	81	94951385
White	Male	8170	T3b	N0	0	No radiation and/or cancer-directed surgery	Not recommended, contraindicated due to other cond; autopsy only (1973-2002)	No/Unknown	50	10	No	No	Yes	Yes	Dead (attributable to this cancer dx)	1	Dead	One primary only	49	94951838
Black	Male	8170	T2	N1	0	No radiation and/or cancer-directed surgery	Not recommended	No/Unknown	46	10	No	No	No	Yes	Alive or dead of other cause	1	Dead	One primary only	41	94956640
White	Male	8170	T4	N1	0	No radiation and/or cancer-directed surgery	Not recommended	No/Unknown	56	999	No	No	No	Yes	Dead (attributable to this cancer dx)	32	Dead	One primary only	79	94957714
White	Male	8170	TX	NX	0	No radiation and/or cancer-directed surgery	Not recommended	No/Unknown	999	10	No	No	No	Yes	Alive or dead of other cause	6	Alive	One primary only	62	94958147
White	Female	8170	T3b	N1	0	No radiation and/or cancer-directed surgery	Not recommended	No/Unknown	16	20	Yes	No	No	Yes	Dead (attributable to this cancer dx)	0	Dead	One primary only	65	94958155
White	Male	8170	TX	N0	0	No radiation and/or cancer-directed surgery	Not recommended	No/Unknown	999	998	No	No	Yes	Yes	Dead (attributable to this cancer dx)	1	Dead	One primary only	90	94968848
White	Female	8170	TX	NX	0	No radiation and/or cancer-directed surgery	Not recommended	Yes	999	999	No	No	No	Yes	Alive or dead of other cause	4	Alive	One primary only	57	94969448
White	Male	8170	T4	N0	0	No radiation and/or cancer-directed surgery	Not recommended, contraindicated due to other cond; autopsy only (1973-2002)	Yes	30	10	No	No	No	Yes	Alive or dead of other cause	0	Alive	One primary only	58	94970296
White	Male	8170	T3a	N0	0	No radiation and/or cancer-directed surgery	Not recommended	Yes	60	10	No	No	No	Yes	Dead (attributable to this cancer dx)	1	Dead	One primary only	57	94970334
White	Female	8170	TX	NX	0	No radiation and/or cancer-directed surgery	Not recommended	No/Unknown	999	10	No	No	No	Yes	Alive or dead of other cause	3	Alive	1st of 2 or more primaries	67	94978497
Black	Male	8170	TX	N0	0	No radiation and/or cancer-directed surgery	Not recommended	No/Unknown	999	999	No	No	No	Yes	Dead (attributable to this cancer dx)	0	Dead	One primary only	72	94991056
Black	Male	8170	T2	N1	0	No radiation and/or cancer-directed surgery	Not recommended	Yes	25	999	No	No	No	Yes	Dead (attributable to this cancer dx)	2	Dead	One primary only	57	94991064
White	Male	8170	T4	N1	0	No radiation and/or cancer-directed surgery	Not recommended	No/Unknown	999	10	No	No	No	Yes	Alive or dead of other cause	0	Alive	One primary only	54	94998844
White	Male	8170	T3a	N0	0	No radiation and/or cancer-directed surgery	Not recommended	Yes	97	10	No	No	No	Yes	Dead (attributable to this cancer dx)	1	Dead	One primary only	61	95012947
White	Male	8170	TX	N0	0	No radiation and/or cancer-directed surgery	Not recommended, contraindicated due to other cond; autopsy only (1973-2002)	No/Unknown	28	20	No	No	No	Yes	Alive or dead of other cause	1	Alive	1st of 2 or more primaries	69	95014175
White	Male	8170	TX	NX	0	No radiation and/or cancer-directed surgery	Not recommended	No/Unknown	999	999	Yes	No	No	Yes	Dead (attributable to this cancer dx)	13	Dead	One primary only	76	95016112
White	Male	8170	T4	NX	0	No radiation and/or cancer-directed surgery	Not recommended	No/Unknown	142	10	No	No	No	Yes	Dead (attributable to this cancer dx)	5	Dead	One primary only	60	95016784
Black	Female	8170	T3b	N0	0	No radiation and/or cancer-directed surgery	Not recommended	Yes	74	10	No	No	Yes	Yes	Dead (attributable to this cancer dx)	2	Dead	One primary only	56	98068264
White	Female	8170	TX	NX	0	No radiation and/or cancer-directed surgery	Not recommended	No/Unknown	50	998	No	No	No	Yes	Dead (attributable to this cancer dx)	0	Dead	One primary only	84	98068437
Black	Male	8170	T2	N0	0	No radiation and/or cancer-directed surgery	Not recommended	No/Unknown	20	998	No	No	No	Yes	Dead (attributable to this cancer dx)	0	Dead	One primary only	60	98072784
White	Male	8170	T3a	N0	0	No radiation and/or cancer-directed surgery	Not recommended	No/Unknown	57	20	No	No	No	Yes	Dead (attributable to this cancer dx)	1	Dead	One primary only	68	98077187
White	Male	8170	T3b	N1	0	No radiation and/or cancer-directed surgery	Not recommended	No/Unknown	136	998	No	No	No	Yes	Dead (attributable to this cancer dx)	0	Dead	One primary only	61	98094605
White	Female	8170	T2	N0	0	No radiation and/or cancer-directed surgery	Not recommended	Yes	11	10	No	No	No	Yes	Dead (attributable to this cancer dx)	53	Dead	One primary only	56	98096110
Black	Male	8170	TX	N0	0	No radiation and/or cancer-directed surgery	Not performed, patient died prior to recommended surgery	No/Unknown	999	10	No	No	No	Yes	Dead (attributable to this cancer dx)	0	Dead	One primary only	62	98097304
White	Male	8170	TX	NX	0	No radiation and/or cancer-directed surgery	Not recommended	Yes	999	10	No	No	No	Yes	Dead (attributable to this cancer dx)	1	Dead	One primary only	64	98107084
White	Male	8170	T2	N0	0	No radiation and/or cancer-directed surgery	Not recommended	No/Unknown	999	10	No	No	Yes	Yes	Dead (attributable to this cancer dx)	1	Dead	One primary only	61	98109646
Black	Male	8170	TX	N0	0	No radiation and/or cancer-directed surgery	Not recommended, contraindicated due to other cond; autopsy only (1973-2002)	No/Unknown	999	10	No	Yes	No	Yes	Dead (attributable to this cancer dx)	0	Dead	One primary only	55	98111179
White	Male	8170	TX	NX	0	No radiation and/or cancer-directed surgery	Not recommended	No/Unknown	999	10	No	No	No	Yes	Alive or dead of other cause	0	Dead	One primary only	57	98131404
White	Male	8170	T1	N0	0	No radiation and/or cancer-directed surgery	Not recommended	No/Unknown	80	998	No	No	No	Yes	Dead (attributable to this cancer dx)	0	Dead	One primary only	78	98131984
White	Male	8170	T4	NX	0	No radiation and/or cancer-directed surgery	Not recommended	No/Unknown	999	10	No	No	Yes	Yes	Dead (attributable to this cancer dx)	0	Dead	One primary only	79	98134272
White	Male	8170	TX	N0	0	No radiation and/or cancer-directed surgery	Recommended but not performed, patient refused	No/Unknown	999	998	No	No	No	Yes	Dead (attributable to this cancer dx)	0	Dead	One primary only	62	98136388
White	Male	8173	T3a	N0	0	No radiation and/or cancer-directed surgery	Not recommended	No/Unknown	77	20	No	No	No	Yes	Dead (attributable to this cancer dx)	0	Dead	One primary only	74	98142141
Black	Female	8170	T1	N0	0	No radiation and/or cancer-directed surgery	Not recommended	Yes	140	10	Yes	No	No	Yes	Dead (attributable to this cancer dx)	3	Dead	One primary only	68	98144642
Black	Male	8170	TX	N0	0	No radiation and/or cancer-directed surgery	Not recommended	No/Unknown	85	999	No	No	No	Yes	Dead (attributable to this cancer dx)	8	Dead	One primary only	56	98149687
White	Male	8170	T1	NX	0	No radiation and/or cancer-directed surgery	Not recommended	No/Unknown	46	999	No	No	No	Yes	Dead (attributable to this cancer dx)	1	Dead	One primary only	48	98155318
White	Male	8170	TX	N0	0	No radiation and/or cancer-directed surgery	Not recommended	No/Unknown	999	998	Yes	Yes	No	Yes	Dead (attributable to this cancer dx)	0	Dead	One primary only	72	98156793
White	Female	8170	T1	N0	0	No radiation and/or cancer-directed surgery	Not recommended	Yes	999	999	No	No	No	Yes	Dead (attributable to this cancer dx)	1	Dead	One primary only	76	98158022
Other (American Indian/AK Native, Asian/Pacific Islander)	Male	8170	T3a	N0	0	No radiation and/or cancer-directed surgery	Not recommended	No/Unknown	84	10	No	No	No	Yes	Alive or dead of other cause	0	Dead	One primary only	61	98161419
Other (American Indian/AK Native, Asian/Pacific Islander)	Female	8170	T1	N0	0	No radiation and/or cancer-directed surgery	Not recommended	No/Unknown	140	999	No	No	No	Yes	Dead (attributable to this cancer dx)	0	Dead	One primary only	69	98162877
White	Male	8170	T3a	N1	0	No radiation and/or cancer-directed surgery	Not recommended	No/Unknown	118	10	No	No	No	Yes	Dead (attributable to this cancer dx)	1	Dead	One primary only	60	98170700
White	Male	8170	TX	N0	0	No radiation and/or cancer-directed surgery	Not recommended	No/Unknown	999	999	No	No	No	Yes	Dead (attributable to this cancer dx)	0	Dead	One primary only	54	98179120
White	Male	8170	T3a	N1	0	No radiation and/or cancer-directed surgery	Not recommended	No/Unknown	110	10	No	No	No	Yes	Dead (attributable to this cancer dx)	0	Dead	One primary only	77	98186398
White	Male	8170	T1	N1	0	No radiation and/or cancer-directed surgery	Not recommended	Yes	90	999	No	No	No	Yes	Dead (attributable to this cancer dx)	2	Dead	One primary only	59	98189651
White	Male	8170	T3b	N0	0	No radiation and/or cancer-directed surgery	Not recommended, contraindicated due to other cond; autopsy only (1973-2002)	No/Unknown	15	20	No	No	No	Yes	Dead (attributable to this cancer dx)	0	Dead	One primary only	67	98192017
Black	Male	8170	TX	NX	0	No radiation and/or cancer-directed surgery	Not recommended	No/Unknown	999	999	No	No	No	Yes	Dead (attributable to this cancer dx)	1	Dead	One primary only	63	98192041
Black	Female	8170	T3b	N0	0	No radiation and/or cancer-directed surgery	Not recommended	Yes	60	10	No	No	No	Yes	Dead (attributable to this cancer dx)	6	Dead	One primary only	51	98197467
White	Male	8170	T1	N0	0	No radiation and/or cancer-directed surgery	Not recommended	No/Unknown	45	20	No	No	No	Yes	Dead (attributable to this cancer dx)	0	Dead	One primary only	53	98212774
Black	Male	8170	TX	N0	0	No radiation and/or cancer-directed surgery	Not recommended	Yes	999	10	No	No	Yes	Yes	Dead (attributable to this cancer dx)	3	Dead	One primary only	60	98213001
White	Male	8170	T2	N0	0	No radiation and/or cancer-directed surgery	Not recommended	Yes	23	10	No	No	No	Yes	Dead (attributable to this cancer dx)	3	Dead	One primary only	57	98214340
White	Male	8170	TX	N0	0	No radiation and/or cancer-directed surgery	Not recommended	Yes	989	10	Yes	No	No	Yes	Dead (attributable to this cancer dx)	4	Dead	One primary only	70	98223643
White	Male	8170	T1	N0	0	No radiation and/or cancer-directed surgery	Recommended but not performed, unknown reason	No/Unknown	42	998	No	No	No	Yes	Alive or dead of other cause	0	Dead	One primary only	72	98224531
Black	Female	8170	TX	N1	0	No radiation and/or cancer-directed surgery	Not recommended	No/Unknown	999	10	No	No	No	Yes	Dead (attributable to this cancer dx)	2	Dead	One primary only	57	98224601
White	Male	8170	T3a	N1	0	No radiation and/or cancer-directed surgery	Recommended but not performed, unknown reason	No/Unknown	135	998	No	No	No	Yes	Dead (attributable to this cancer dx)	0	Dead	One primary only	58	98225149
White	Female	8170	T3b	N0	0	No radiation and/or cancer-directed surgery	Not recommended	No/Unknown	97	10	No	No	No	Yes	Dead (attributable to this cancer dx)	3	Dead	One primary only	52	98229280
White	Male	8170	T3b	N0	0	No radiation and/or cancer-directed surgery	Not recommended, contraindicated due to other cond; autopsy only (1973-2002)	No/Unknown	69	10	No	No	No	Yes	Dead (attributable to this cancer dx)	1	Dead	One primary only	58	98232033
White	Male	8170	T3a	N0	0	No radiation and/or cancer-directed surgery	Not recommended	Yes	110	10	No	No	No	Yes	Alive or dead of other cause	38	Alive	One primary only	58	98232201
White	Female	8170	T1	N0	0	No radiation and/or cancer-directed surgery	Not recommended, contraindicated due to other cond; autopsy only (1973-2002)	No/Unknown	100	10	No	No	No	Yes	Dead (attributable to this cancer dx)	0	Dead	One primary only	55	98232205
White	Male	8170	TX	N0	0	No radiation and/or cancer-directed surgery	Not recommended	No/Unknown	999	999	No	No	No	Yes	Dead (attributable to this cancer dx)	1	Dead	One primary only	63	98232227
White	Male	8170	T3a	N1	0	No radiation and/or cancer-directed surgery	Not recommended	Yes	156	10	No	No	No	Yes	Dead (attributable to this cancer dx)	2	Dead	One primary only	68	98232296
White	Male	8170	T3a	N0	0	No radiation and/or cancer-directed surgery	Not recommended	No/Unknown	137	998	Yes	No	No	Yes	Dead (attributable to this cancer dx)	0	Dead	One primary only	65	98234496
Black	Male	8170	TX	N1	0	No radiation and/or cancer-directed surgery	Not recommended	No/Unknown	999	999	Yes	No	No	Yes	Dead (attributable to this cancer dx)	0	Dead	One primary only	57	98234510
White	Male	8170	T1	N0	0	No radiation and/or cancer-directed surgery	Not recommended	No/Unknown	69	10	No	No	No	Yes	Dead (attributable to this cancer dx)	1	Dead	One primary only	55	98235071
White	Male	8174	T4	N0	0	No radiation and/or cancer-directed surgery	Not recommended	No/Unknown	999	999	No	No	No	Yes	Dead (attributable to this cancer dx)	0	Dead	One primary only	83	99003963
White	Male	8170	T3b	N0	0	No radiation and/or cancer-directed surgery	Not recommended	No/Unknown	46	20	No	No	No	Yes	Dead (attributable to this cancer dx)	2	Dead	One primary only	59	99004530
Black	Male	8170	T3NOS	N1	0	No radiation and/or cancer-directed surgery	Not recommended	Yes	999	999	No	No	No	Yes	Dead (attributable to this cancer dx)	1	Dead	One primary only	61	99006409
Black	Male	8170	T2	N0	0	No radiation and/or cancer-directed surgery	Not recommended	Yes	30	10	No	No	No	Yes	Dead (attributable to this cancer dx)	0	Dead	One primary only	23	99010097
Black	Male	8170	T2	N0	0	No radiation and/or cancer-directed surgery	Not recommended	No/Unknown	170	10	No	No	No	Yes	Dead (attributable to this cancer dx)	0	Dead	One primary only	62	99013191
White	Male	8170	T2	N0	61	No radiation and/or cancer-directed surgery	Surgery performed	No/Unknown	38	10	No	No	No	Yes	Dead (attributable to this cancer dx)	20	Dead	One primary only	55	99013869
Black	Male	8170	T3b	N0	0	No radiation and/or cancer-directed surgery	Not recommended	Yes	96	10	No	No	No	Yes	Dead (attributable to this cancer dx)	6	Dead	One primary only	58	99016887
White	Male	8170	T3a	N1	0	No radiation and/or cancer-directed surgery	Not recommended	No/Unknown	87	10	No	No	No	Yes	Dead (attributable to this cancer dx)	0	Dead	One primary only	57	99016999
White	Male	8170	T3a	N0	0	No radiation and/or cancer-directed surgery	Not recommended	No/Unknown	82	10	Yes	No	No	Yes	Dead (attributable to this cancer dx)	1	Dead	One primary only	53	99017009
White	Female	8170	T4	N0	0	No radiation and/or cancer-directed surgery	Not recommended	Yes	131	10	Yes	No	No	Yes	Dead (attributable to this cancer dx)	1	Dead	One primary only	66	99021958
Black	Male	8170	T1	N0	0	No radiation and/or cancer-directed surgery	Not recommended	No/Unknown	999	10	No	No	No	Yes	Dead (attributable to this cancer dx)	0	Dead	One primary only	59	99022175
White	Male	8170	T1	N0	0	No radiation and/or cancer-directed surgery	Not recommended	No/Unknown	130	10	No	No	No	Yes	Dead (attributable to this cancer dx)	0	Dead	One primary only	82	99027570
White	Male	8170	T3a	N0	0	No radiation and/or cancer-directed surgery	Not recommended	Yes	93	20	Yes	No	No	Yes	Dead (attributable to this cancer dx)	12	Dead	One primary only	78	99031251
White	Female	8170	TX	N0	0	No radiation and/or cancer-directed surgery	Not recommended	Yes	999	10	No	No	No	Yes	Dead (attributable to this cancer dx)	1	Dead	One primary only	52	99031275
White	Male	8170	T1	N0	0	No radiation and/or cancer-directed surgery	Not recommended	No/Unknown	66	998	No	No	No	Yes	Dead (attributable to this cancer dx)	0	Dead	One primary only	62	99031521
Black	Male	8170	T1	N0	0	No radiation and/or cancer-directed surgery	Not recommended	No/Unknown	167	10	No	No	No	Yes	Dead (attributable to this cancer dx)	0	Dead	One primary only	75	99038669
White	Male	8170	TX	N0	0	No radiation and/or cancer-directed surgery	Not recommended	Yes	999	999	No	No	Yes	Yes	Dead (attributable to this cancer dx)	3	Dead	One primary only	62	99041760
White	Male	8170	T3b	N1	0	No radiation and/or cancer-directed surgery	Not recommended	Yes	999	10	No	No	No	Yes	Dead (attributable to this cancer dx)	1	Dead	One primary only	58	99041908
White	Male	8170	T2	N0	0	No radiation and/or cancer-directed surgery	Not recommended	No/Unknown	40	10	Yes	No	No	Yes	Dead (attributable to this cancer dx)	0	Dead	One primary only	62	99046116
Black	Male	8170	T2	N0	0	No radiation and/or cancer-directed surgery	Not recommended	No/Unknown	26	10	No	No	No	Yes	Dead (attributable to this cancer dx)	2	Dead	One primary only	57	99046181
White	Male	8170	T3b	N0	0	No radiation and/or cancer-directed surgery	Not recommended	No/Unknown	68	10	No	No	No	Yes	Dead (attributable to this cancer dx)	0	Dead	One primary only	59	99047439
White	Female	8170	T4	NX	0	No radiation and/or cancer-directed surgery	Not recommended	No/Unknown	65	10	No	No	No	Yes	Dead (attributable to this cancer dx)	0	Dead	One primary only	54	99052388
White	Male	8170	T3a	N1	0	No radiation and/or cancer-directed surgery	Not recommended	Yes	99	20	No	No	No	Yes	Dead (attributable to this cancer dx)	2	Dead	One primary only	64	99058968
White	Female	8170	T3b	N1	0	No radiation and/or cancer-directed surgery	Not recommended	No/Unknown	999	999	No	No	No	Yes	Dead (attributable to this cancer dx)	0	Dead	One primary only	61	99060208
Black	Male	8170	T2	N1	0	No radiation and/or cancer-directed surgery	Not recommended	No/Unknown	49	10	Yes	No	Yes	Yes	Dead (attributable to this cancer dx)	1	Dead	One primary only	57	99063357
White	Male	8170	T4	N0	0	No radiation and/or cancer-directed surgery	Not recommended	No/Unknown	999	10	No	No	No	Yes	Dead (attributable to this cancer dx)	0	Dead	One primary only	60	99063423
White	Male	8170	TX	N0	0	No radiation and/or cancer-directed surgery	Not recommended, contraindicated due to other cond; autopsy only (1973-2002)	No/Unknown	999	10	No	No	No	Yes	Dead (attributable to this cancer dx)	0	Dead	One primary only	62	99066529
White	Male	8170	TX	N0	0	No radiation and/or cancer-directed surgery	Not recommended	No/Unknown	999	999	Yes	No	No	Yes	Dead (attributable to this cancer dx)	2	Dead	One primary only	70	99068320
Black	Male	8170	T3a	N0	0	No radiation and/or cancer-directed surgery	Not recommended	Yes	122	10	Yes	No	No	Yes	Dead (attributable to this cancer dx)	8	Dead	One primary only	65	99075885
White	Male	8170	T3a	N0	0	No radiation and/or cancer-directed surgery	Not recommended	No/Unknown	70	20	No	No	No	Yes	Dead (attributable to this cancer dx)	5	Dead	One primary only	56	99076062
Black	Male	8170	T4	N0	0	No radiation and/or cancer-directed surgery	Not recommended	Yes	140	10	No	No	No	Yes	Dead (attributable to this cancer dx)	5	Dead	One primary only	65	99078362
Other (American Indian/AK Native, Asian/Pacific Islander)	Male	8170	T2	N0	0	No radiation and/or cancer-directed surgery	Not recommended	Yes	120	20	No	No	No	Yes	Dead (attributable to this cancer dx)	2	Dead	One primary only	67	99078388
White	Male	8170	T1	N0	0	No radiation and/or cancer-directed surgery	Not recommended	No/Unknown	47	10	No	No	No	Yes	Dead (attributable to this cancer dx)	9	Dead	1st of 2 or more primaries	73	99078466
White	Male	8170	TX	N0	0	No radiation and/or cancer-directed surgery	Not recommended	No/Unknown	999	998	Yes	No	No	Yes	Dead (attributable to this cancer dx)	0	Dead	One primary only	62	99082801
White	Male	8170	T3b	N1	0	No radiation and/or cancer-directed surgery	Not recommended	Yes	55	10	Yes	No	No	Yes	Dead (attributable to this cancer dx)	8	Dead	One primary only	66	99083015
Black	Male	8170	T2	N1	0	No radiation and/or cancer-directed surgery	Not recommended	No/Unknown	24	10	Yes	No	No	Yes	Dead (attributable to this cancer dx)	1	Dead	One primary only	61	99083462
Other (American Indian/AK Native, Asian/Pacific Islander)	Male	8170	T4	N0	0	No radiation and/or cancer-directed surgery	Not recommended	Yes	88	999	Yes	No	No	Yes	Dead (attributable to this cancer dx)	14	Dead	One primary only	66	99087284
White	Male	8170	TX	N0	0	No radiation and/or cancer-directed surgery	Not recommended	No/Unknown	999	10	No	No	No	Yes	Dead (attributable to this cancer dx)	0	Dead	One primary only	60	99094304
White	Male	8170	T3a	N1	0	No radiation and/or cancer-directed surgery	Not recommended	Yes	80	20	Yes	No	No	Yes	Dead (attributable to this cancer dx)	2	Dead	One primary only	51	99097669
Black	Male	8170	T3a	N0	0	No radiation and/or cancer-directed surgery	Not recommended	Yes	55	10	No	No	No	Yes	Dead (attributable to this cancer dx)	3	Dead	One primary only	57	99102990
White	Male	8170	T4	N0	0	No radiation and/or cancer-directed surgery	Not recommended	Yes	72	10	No	No	No	Yes	Dead (attributable to this cancer dx)	0	Dead	One primary only	43	99108921
White	Male	8170	TX	N0	0	No radiation and/or cancer-directed surgery	Not recommended	No/Unknown	999	10	No	No	No	Yes	Dead (attributable to this cancer dx)	5	Dead	One primary only	58	99114764
White	Male	8170	T3b	N0	0	No radiation and/or cancer-directed surgery	Not recommended, contraindicated due to other cond; autopsy only (1973-2002)	Yes	999	10	No	No	No	Yes	Dead (attributable to this cancer dx)	2	Dead	One primary only	63	99116784
White	Male	8170	T1	N1	0	No radiation and/or cancer-directed surgery	Not recommended	No/Unknown	15	10	No	No	No	Yes	Dead (attributable to this cancer dx)	1	Dead	One primary only	55	99116871
White	Female	8170	T1	N0	0	No radiation and/or cancer-directed surgery	Recommended but not performed, patient refused	No/Unknown	38	20	No	No	No	Yes	Alive or dead of other cause	8	Alive	One primary only	31	99121031
White	Male	8170	TX	N0	0	No radiation and/or cancer-directed surgery	Not recommended	No/Unknown	999	10	No	No	No	Yes	Dead (attributable to this cancer dx)	4	Dead	One primary only	59	99125411
White	Male	8170	TX	N0	0	No radiation and/or cancer-directed surgery	Not recommended	No/Unknown	999	10	Yes	No	No	Yes	Alive or dead of other cause	0	Dead	One primary only	55	99125761
White	Male	8170	T3b	N0	0	No radiation and/or cancer-directed surgery	Not recommended	Yes	188	10	No	No	No	Yes	Dead (attributable to this cancer dx)	5	Dead	One primary only	56	99126432
White	Male	8170	T3a	N0	0	No radiation and/or cancer-directed surgery	Not recommended	Yes	190	10	No	No	No	Yes	Dead (attributable to this cancer dx)	2	Dead	One primary only	71	99127192
Black	Female	8170	T0	N0	0	No radiation and/or cancer-directed surgery	Not recommended	Yes	0	10	No	No	No	Yes	Dead (attributable to this cancer dx)	1	Dead	One primary only	62	99128656
White	Male	8170	TX	NX	0	No radiation and/or cancer-directed surgery	Not recommended	No/Unknown	999	999	Yes	No	No	Yes	Alive or dead of other cause	6	Alive	One primary only	55	99130339
White	Male	8170	T3b	N0	0	No radiation and/or cancer-directed surgery	Not recommended	No/Unknown	166	10	No	No	No	Yes	Dead (attributable to this cancer dx)	1	Dead	One primary only	61	99132821
Black	Female	8170	T3a	NX	0	No radiation and/or cancer-directed surgery	Not recommended	No/Unknown	85	999	No	No	No	Yes	Dead (attributable to this cancer dx)	0	Dead	One primary only	63	99132973
Black	Male	8170	T1	N0	0	No radiation and/or cancer-directed surgery	Not recommended	No/Unknown	67	10	Yes	No	No	Yes	Dead (attributable to this cancer dx)	0	Dead	One primary only	72	99133141
Black	Male	8170	T1	N1	0	No radiation and/or cancer-directed surgery	Not recommended	No/Unknown	999	998	No	No	No	Yes	Dead (attributable to this cancer dx)	0	Dead	One primary only	67	99134113
White	Male	8170	T4	N0	0	No radiation and/or cancer-directed surgery	Not recommended	Yes	93	10	No	No	No	Yes	Alive or dead of other cause	10	Alive	One primary only	61	99134975
White	Male	8170	T1	N0	0	No radiation and/or cancer-directed surgery	Not recommended	Yes	999	10	No	No	No	Yes	Alive or dead of other cause	5	Alive	One primary only	54	99135228
White	Male	8170	T4	N1	0	No radiation and/or cancer-directed surgery	Not recommended	Yes	27	10	No	No	No	Yes	Dead (attributable to this cancer dx)	1	Dead	One primary only	50	99135324
White	Female	8170	T4	N0	0	No radiation and/or cancer-directed surgery	Not recommended	Yes	101	999	No	No	No	Yes	Dead (attributable to this cancer dx)	3	Dead	One primary only	54	99135431
White	Male	8170	T4	N0	0	No radiation and/or cancer-directed surgery	Recommended but not performed, patient refused	No/Unknown	30	998	No	No	No	Yes	Alive or dead of other cause	2	Alive	One primary only	82	99146985
White	Male	8170	T2	N0	0	No radiation and/or cancer-directed surgery	Not recommended	Yes	999	998	No	No	No	Yes	Dead (attributable to this cancer dx)	3	Dead	One primary only	77	99148514
White	Male	8170	T4	N1	0	No radiation and/or cancer-directed surgery	Not recommended	No/Unknown	48	10	No	No	No	Yes	Dead (attributable to this cancer dx)	0	Dead	One primary only	55	99159497
Black	Male	8170	T3a	N1	0	No radiation and/or cancer-directed surgery	Not recommended, contraindicated due to other cond; autopsy only (1973-2002)	No/Unknown	80	10	Yes	No	No	Yes	Dead (attributable to this cancer dx)	1	Dead	One primary only	57	99159875
Black	Female	8170	T3a	N0	0	No radiation and/or cancer-directed surgery	Not recommended	No/Unknown	178	10	No	No	No	Yes	Dead (attributable to this cancer dx)	0	Dead	One primary only	9	99160294
White	Male	8170	T3a	N0	0	No radiation and/or cancer-directed surgery	Not recommended, contraindicated due to other cond; autopsy only (1973-2002)	No/Unknown	170	10	No	No	No	Yes	Dead (attributable to this cancer dx)	0	Dead	One primary only	74	99161848
White	Male	8170	T3b	N1	0	No radiation and/or cancer-directed surgery	Not recommended	Yes	999	10	No	No	No	Yes	Alive or dead of other cause	0	Alive	One primary only	57	99172515
White	Female	8170	T1	N0	0	No radiation and/or cancer-directed surgery	Not recommended	No/Unknown	999	10	No	No	No	Yes	Dead (attributable to this cancer dx)	9	Dead	One primary only	79	99181626
Black	Male	8170	TX	N0	0	No radiation and/or cancer-directed surgery	Not recommended	No/Unknown	999	999	No	No	No	Yes	Dead (attributable to this cancer dx)	2	Dead	One primary only	79	99194109
Black	Male	8170	T3b	N0	0	No radiation and/or cancer-directed surgery	Not recommended	Yes	109	10	No	No	No	Yes	Alive or dead of other cause	8	Alive	One primary only	55	99201470
White	Male	8170	T1	N0	0	No radiation and/or cancer-directed surgery	Not recommended	Yes	100	998	No	No	No	Yes	Dead (attributable to this cancer dx)	2	Dead	One primary only	67	99208075
Black	Male	8170	T2	N0	0	No radiation and/or cancer-directed surgery	Not recommended	Yes	18	10	No	No	No	Yes	Alive or dead of other cause	1	Alive	One primary only	84	99233766
